# Supplementary material for: Coupling complementary strategy to flexible graph neural network for quick discovery of coformer in diverse co-crystal materials
Source: Nat Commun. 2021 Oct 12;12:5950. doi: 10.1038/s41467-021-26226-7 (PMC8511140; doi:10.1038/s41467-021-26226-7)
Supplement: Supplementary file 3 — Supplementary Data 1 [file 41467_2021_26226_MOESM3_ESM.xlsx]

## Sheet: Sheet1
Supplementary Data 1: Refcodes of 6819 positive cocrystal samples collected from Cambridge Structural Database.
ABADUD	ABEKUN	ABELAU	ABELEY	ABELIC
ABOQUF	ABORAM	ABUHIO	ABULEQ	ABUNOA
ABUNUG	ABUPES	ACAGAN	ACERAD	ACEREH
ACESAE	ACESEI	ACETAF	ACNTCB	ACNTCQ
ACOFAC	ACOGII	ACOGOO	ACOJIO	ACOMOW
ACOMUC	ACONIR	ACOPOA	ACOPUG	ACOYOG
ACOYUM	ACUDAG	ACUDEK	ACUDIO	ADARIH
ADBURM	ADECIW	ADETOT	ADIHOK	ADOFIJ
ADOSBU	AFABEP	AFABUF	AFAZAI	AFEMIJ
AFEQEJ	AFEQIN	AFEQOT	AFEQUZ	AFERAG
AFEREK	AFIGED	AFIYOF	AFONIV	AFONOB
AFONUH	AFOPAP	AFOPIX	AFUHUG	AFUROL
AGASOS	AGIGEE	AGOPEU	AGORAS	AHASUX
AHATAE	AHATEI	AHATIM	AHEVIT	AHEVOZ
AJACOF	AJAGEX	AJAGIB	AJAGOH	AJAGUN
AJAHEY	AJAHIC	AJAHOI	AJAHUO	AJAJEA
AJAKAX	AJAKEB	AJAKUR	AJALAY	AJALEC
AJAVAK	AJEZEV	AJISIX	AJISOD	AJOGAJ
AJOGEN	AJOGOX	AJUXOS	AJUXUY	AJUYAF
AJUYIN	AKASAG	AKASEK	AKENEK	AKIBOM
AKIGAE	AKISEU	AKIXOJ	AKIXUP	AKIYAW
AKIYEA	AKOTOJ	ALACAT	ALAHEA	ALETOC
ALOLIW	ALUMID	ALUMOJ	AMBACO01	AMBSAM10
AMIDEF	AMIHAH	AMILEN	AMILOX	AMILUD
AMIMAK	AMIMEO	AMIVUO	AMPCYB	AMUCAO
ANDRDO	ANDTRD	ANOLIZ	ANOPUP	ANOTAZ
ANPHXN	ANTCYB	ANTPIC	ANTPML	ANULIF
ANUMEC	ANUNED	ANUPIJ	ANUPUV	ANUQAC
APAMUA	APEGEI	APEGIN	APEGOT	APEGUZ
APEHEJ	APEHEK	APRCYP10	APUTIP	APYSAL
AQAXUN	AQIKOB	AQUBAR	AQUFEY	ARAMOX
ARAMUD	ARIFOX	ARIWAA	ARURIQ	ARUROW
ARURUC	ARUSEN	ASAKIO	ASAKOU	ASAVIZ
ASAVUL	ASAXIB	ASAXOH	ASAXUN	ASAYEY
ASAYIC	ASIJER	ASIWIJ	ASIZEI	ASKNBZ
ATEXOM	ATICIP	AVENOF	AVESOJ	AVIPEA
AVIWEH	AWABUW	AWACEI	AWACIM	AWAJOX02
AWEVUV	AWEWAC	AWEWEG	AWEWIK	AWEWOQ
AWEXEH	AWEXIL	AWEXUW	AWIHOE	AWOJIH
AWOJON	AWUDEB	AWUQUF	AWUVEU	AXAKUG
AXASOH	AXEJOE	AXILUQ	AXIMAX	AXOGIE
AXOGOK	AXOPAF	AXOPEJ	AXOPIN	AXORIO
AXOROU	AXUFUV	AXUGOQ	AXUNEO	AXUNUE
AXURUI	AXUSAP	AXUSET	AXUSUJ	AXUWAT
AXUWEX	AYEGAM	AYEPUR	AYEQAY	AYIKAW
AYIKOK	AYILEB	AYINUT	AYIVIP	AYIWEM
AYIWIQ	AYOJEF	AYOROW	AYOWER	AYUMEN
AZACEJ	AZAXIK	AZAXOQ	AZOVUH	AZUQAP
BABFIV	BABYOT	BACQII	BACQOO	BACQUU
BACRAB	BACREF	BACWUX10	BADCOY10	BADQOP
BAFGEX	BAFGIB	BAFSOQ	BAFTEH	BAFVEJ
BAFWIO	BAGCAP	BAGDUK	BAHFEV	BAHLAX10
BAHXIU	BAJFEX	BAJRIO	BAKHIE	BAKLOQ
BALDUO	BALNAD10	BAPMAH	BAPRAM	BAPREQ
BARAAD	BARAPY10	BARBUR	BARHMP	BARIMZ10
BARMIM	BARMPN	BASYOL	BASYUR	BASZAY
BATDUX	BATYIH	BAWRAT	BAXGAI	BAZCLH
BAZCUA	BAZDAH	BAZHOA	BCYTGA	BECNUS02
BECPEH	BECPOR	BECPUX	BECVEK	BECWAJ
BEFGIC	BEFHOJ	BEHKAB	BEJGUT	BEJPAH
BEMLOV	BEMLUB	BEMQIW	BENRIY	BENWIC
BEPPAN	BEPYRZ10	BEQWAV	BERBAB	BERMOA
BERMOB	BERNAN	BERNER	BERNIV	BERPET
BERQAQ	BERQEU	BERQIY	BERYED	BERZED
BESKAM	BESPEU	BEVHER	BEVWAA	BEWFER
BEWKUJ14	BEWLOF	BEWYOS	BEYPEA	BEYVAD
BIBNAD	BICMUX	BIFFIH	BIFFUT	BIFGAA
BIFYOE	BIGCUP	BIHZAU	BIJFUW	BIJGAD
BIJWOG	BIJYEY	BIKHIN01	BILXUP	BIMSUM
BINDIL	BINLES	BIQNEW	BIRDIP	BIRQUO
BISBEM	BISBIQ	BISBOW	BITBUD	BITROL
BITYUY	BIVSIJ01	BIWVUY	BIXBOC	BIXFOD
BIYBIU10	BIYGOH	BIYJUR	BIYNOP	BIYQOS
BIYSEH12	BIZMAZ	BIZYOA	BIZYUH	BNQBRP
BNQCLP	BOBGUX	BOBQUG	BOBVUL	BODSAO
BODSUL	BOFZAY	BOGGUZ	BOGRIZ	BOGXEB
BOHGAJ	BOHGEN	BOHWEA	BOKHAM	BOKJUJ
BOLSOK	BOMBOW	BOMBUC	BOMCAJ	BOMGUH
BOMROM	BOMTOO	BOMTUU	BOMVAC	BOMVEG
BOMVIK	BOMVOQ	BOMVUW	BOMWAD	BOMWEH
BOMWIL	BOMWOR	BOMWUX	BONGAP	BONJOF
BONJUL	BOPDAO	BOQBEO	BOQDOA	BOQHOE
BOQNIG	BORNUS	BORPAA	BORPII	BOTCET
BOTCIX	BOTCOD	BOTCUJ	BOTDAQ	BOTRIL10
BOVVEP	BOVVIT	BOVVOZ	BOVVUF	BOVWAM
BOVWEQ	BOVWIU	BOVWOA	BOVWUG	BOVXOB
BOVYAO	BOVYES	BOVYIW	BOVYUI	BOVZAP
BOWCIB	BOWJEE	BOWJII	BOWJUU	BOWKAA
BOWKEF	BOWPEI	BOWSAJ	BOXSIT	BOXTET
BOYQOY	BPHIPH	BPPFBP	BTFZEP01	BUBCOT
BUCCAG	BUCYUU01	BUDQUO	BUDWAY10	BUDWEC
BUFCEL01	BUFXOP	BUHRUU	BUHSAB	BUHSIG
BUKXOU	BULCAO	BULHOH	BULJID	BULJOJ
BULKAW	BULKEA	BULKOK	BULKUQ	BULLAX
BULLEB	BULLIF	BULTUZ	BULVAH	BUMLEA
BUMPEE	BUNDIZ	BUNFUN	BUNGEY	BUNGIC
BUNGOI	BUNGUO	BUNHAV	BUNHEZ	BUNHID
BUNHOJ	BUNHUP	BUNJAX	BUNJEB	BUNRAD01
BUPRAF	BURBAD	BUREAP	BUSPAG	BUSQIP
BUVZIC	BUYSET10	BZANTC10	BZAPMA10	BZAPRM10
BZPCBQ	BZPPAM	BZQRES	BZQTCQ10	BZTCNQ
CABTEG	CABTIK	CABTUW	CABVAE	CACGUK
CACVAG	CACVEK	CACVIO	CACVOU	CACVUA
CACWAH	CAFBAR20	CAFJUR	CAFKAY	CAFKEC
CAFSAL	CAFVOW	CAFVUC	CAFWAH	CAHLON
CAHLUT	CAJQAG	CAJQEK	CAJQIO	CAJQOU
CAJRAH	CAJRIP	CAKYOE	CAKZEV	CALFUS
CALGAZ	CALKEH	CAMKOT	CANANP	CANFUV
CANGOQ	CANGUW	CAPKUB	CAPRES	CAPSAQ
CAPSOE	CAPTOC	CARTEW	CARWUP	CATCIK
CATGIP	CATGOV	CATGUB	CATJUE	CATKAL
CATKEP	CATKIT	CATKUF	CATNES	CAVYED
CAWKAP	CAWPEV10	CAXFIQ	CAXNOE	CAYGUF
CEBPAA10	CEBPIL	CEDSEL	CEFMIL	CEFZEU
CEGGUS	CEHCAV	CEHGIF	CEHGOL	CEHHEC
CEHPUC	CEJDON	CEJGEG	CEJTAM	CEJVIW
CEJXOE	CEKBOJ	CEKBUP	CEKFAB	CEKFUU
CEKKEK	CEKKOU	CEKLAH	CEKLEL	CEKLIP
CEKLOV	CEKLUB	CEKMAI	CEKMEM	CEKMIQ
CEKMOW	CEKMUC	CEKNEN	CEKNIR	CEKNOX
CEKPEP	CEKPIT	CEKPOZ	CEKYUM	CEMGAF
CEMGEJ	CEMGIN	CENHAE	CENHEI	CENHIM
CENJAG	CENLIT	CEPMOC	CEPMUI	CEPZUV
CEQJOA	CEQKAN	CEQKER	CEQKIV	CEQKOB
CEQKUH	CEQLAO	CEQREY	CEQVOM	CERMIY
CERXIH	CERZEF	CESKAN	CESWAB	CETQUO
CEVPOK	CEVQAX	CEWCUC10	CEWYIM20	CEWYOT
CEYNUS01	CEZOMN	CHRFAN	CHRTCQ	CICVUF
CIDDAV	CIDRAL	CIDREP	CIFWUJ	CIFZID
CIHDUV	CIKCEF	CIKKAK	CIKKUE	CIKLEP
CIKLOZ	CIKPIY	CIKRAP	CILLAM	CILLEQ
CILLIU	CILLOA	CILLUG	CILMAN	CILMER
CILQAR	CILRAQ	CIMCIK	CIMETD05	CIMMOD
CIPHAL	CIPVUU	CIRMUN	CIRNAU	CIRNEY
CIRNIC	CIRWEG	CIRXIL	CISCOW	CISKIY
CISPOK	CITJUN	CITSAZ10	CITXUB	CIVFEU
CIWDAO	CIWFIZ	CIWFOF	CIWGAS	CIWGEW
CIWGIA	CIWGUM	CIWHAT	CIWHEX	CIWHIB
CIWHUM	CIXBUI	CIXKAW	CIXMED	CIXNAA
CIXNII	CIXZAL	CIYDAR	CIYDEV	CIYDIZ
CIZLUV	CIZTAH	CLAHMB	CMHMBZ	COBLAG
COCMOX	COCTIZ	COFCEF10	COFNEQ10	COGCUZ
COGJOZ	COGKAM	COGKOA	COGREV	COHFEM
COHWIF	COHWOL	COHYUU	COKNIC	COKNOG
COKNUM	COLGUG	COLHIV	COLLOG	COLLUM
COLRUT	COLVAD	COMHIV	COMHOB	CONLIB
CONPAW	CONWOT	CONYAF10	CORPIJ	COSHAW
COSHOK	COSKUT	COSZOB	COTJAX	COWHUS
COWJAA	COWJOO	COWQOX	COWTAK	COXHAZ
COXKUV	COXLEG	COYTOZ	COZXIZ	COZXOF
COZXUL	COZYAS	COZYEW	COZYIA	COZYOG
COZYUM	COZZAT	COZZEX	COZZIB	COZZOH
COZZUN	CRHYDZ	CRMESF	CRNOAN	CRPACX10
CRQZMC	CRWNUR	CSATBR	CSATEO	CUBBAD
CUBBEH	CUBKER	CUCWAY	CUDCEM	CUDQUP
CUGBIS	CUGBOW	CUJMOK	CUJMUQ	CUJNAX
CUJNEB	CUKXIP	CUMNEE	CUMQAC	CUMQEG
CUMQIK	CUMRAE	CUNWUD	CUNXAK	CUPJAZ
CUPJED	CUPJIH	CUPJON	CUPJUT	CUPKAA
CUPKEE	CUPKII	CUQGUQ	CUQKAC	CUSYOF
CUSYUL	CUSZAS	CUSZEW	CUSZIA	CUSZOG
CUSZUM	CUTBAV	CUTBEZ	CUTBID	CUTBOJ
CUVDON	CUVSES	CUWJUZ	CUWZAW	CUXHOT
CUXKUC	CUYZAZ	CUZDAC	CUZPIY	CYBHMB
CYENAP	CYTFUR	DABFIV	DABQOM	DADMED
DADMIH	DADNAA	DADNEE	DADZIR	DADZOX
DAFGID	DAFGOJ	DAJPUA	DAKCUO	DALPOX
DALPUD	DALQAK	DAMQIT	DAMSAM	DANFUT
DANLAG	DAQMOX	DAQVAS	DAQYEC	DAQYOK
DAQYUQ	DAQYUS	DAQZAX	DAQZEB	DAQZIF
DAQZIH	DAQZOL	DAQZUR	DAQZUT	DARGEL
DARNOC	DARZOM	DASXUS	DATCEI	DATCIM
DATDUZ	DATFEL	DATFIP	DATGIQ	DATQEV
DATQOF	DATQUL	DATRAS	DAVFIP	DAVPAS
DAVPEW	DAVQUN	DAVVIH	DAWKIX	DAWKOD
DAWSIG	DAWYOP	DAYHUH	DAYWAC	DAYZOT
DBTTNB	DCANBD	DEBHUO	DEBJAW	DEBJIE
DEBLAY	DEBLEC	DEBTIN	DECPIN	DEDKEF
DEDMAD	DEDMEH	DEGPUA	DEGRAI	DEHLOS
DEJMUD	DEJNAK	DEKNAJ	DEMHEJ	DENMIT
DERCIN	DERCOT	DERCUZ	DERFOV	DETGAN
DETGEP	DETPOI	DEVXUA	DEVYEL	DEVYIP
DEVYUB	DEVZIQ	DEXPII	DEXQIG	DEXTOQ
DEXWAE	DEXWEK	DEYQUW	DEYRAD	DEZHIA
DEZKOL	DEZLAY	DEZMAZ	DGUBCY	DIBMEG
DIBTUE	DICCUP	DICVUH	DIDNAI	DIDZAT
DIDZEX	DIFDOM	DIFFOO	DIFNUC	DIFPAK
DIFPOY	DIFPUE	DIFTIW	DIJVOH	DIJVUN
DIKCOQ	DIKCUW	DIKDEH	DIKDOR	DIKSAS
DILSOI	DILTUP	DILVEB	DIMSUP	DIMTAW
DIMTEA	DIMTIE	DIMZUU10	DINRUP01	DINSIE
DIPHUH	DIPJAQ	DISBUC	DITHOE	DITHUK
DITJAS	DITJEW	DIVCUH	DIVDOC	DIVDUI
DIVNII	DIVTAD	DIWGOG	DIWMOL10	DIWTOU
DIYYOB	DIYYUH	DIYZAO	DIYZES	DIZVEQ
DKPSAL10	DMAFBZ01	DMPTCN	DOBPAO	DOCRIW
DOCWUN	DODRAR	DOGBAF	DOGBEJ	DOGBIN
DOGBOT	DOGBUZ	DOGCAG	DOGCEK	DOGCIO
DOGCOU	DOGLEQ	DOGQEV	DOKCAJ	DOKGEQ
DOKGIU	DOKGOA	DOKGUG	DOKHAN	DOKHER01
DOLCAJ	DOLXOT	DOMHAQ	DOMHEU	DOPCUG
DOPMUS	DOPNAZ	DOPNED	DOPPIH	DOQCOE
DOQDUK	DOQJID	DOQWUD	DORLII	DOSJIE
DOSKAX	DOSPAE	DOSPEI	DOSPIM	DOSPOS
DOSPUY	DOSQAF	DOSQEJ	DOSYUI	DOSZES
DOSZIW	DOSZOC	DOSZUI	DOTKAA	DOTKII
DOVQOV	DOWQIQ	DOWTAM	DOXDUR	DOXFAZ
DOXFED	DOYJOR	DOYJUX	DOYKAE	DPHPZL
DTHIOF	DUBWEF	DUCROJ	DUCXOP	DUDBUZ
DUDCOU	DUGCUG	DUGGUH	DUGRIG	DUGROM
DUGZEL	DUHSEF	DUJJOJ	DUJJUP	DUJKAW
DUJKEA	DUJKIE	DUJLIF	DUJXUD	DUJYOY
DUKBAO	DUKVUB	DULJEA	DUNRIP	DUNSAI
DUNWIU	DURYUK	DURZAR	DUSKUY	DUTDOL
DUTDUR	DUTKIN	DUTSOB	DUVFUV01	DUVFUV03
DUVGAC01	DUVHAE	DUWXAW	DUXSAR	DUXZAX
DUYWEA	DUZPEU	EADBAC	EADBAR10	EADIND
EADPBA	EBAEBH	EBALEB	EBASEF	EBERIP
EBEROV	EBIBEW	EBIHEF	EBIHIH	EBIHON
EBIHUT	EBIJAB	EBIJEF	EBIJIJ	EBIJOP
EBIMEI	EBIMIM	EBOLEP	EBONAN	EBONER
EBONIV	EBONUG	EBOSIX01	EBPETY	EBPMUR
EBUCIP	EBUCOV	EBUDAI	EBUDEM	ECAKAX
ECARAB	ECEQEL	ECEREM	ECERIQ	ECEROW
ECICEY	ECICIC	ECIWAP	ECUQUO	ECUTUR
ECUVIH	ECUVON	EDAGIZ	EDAGUL	EDAPOQ
EDAWAH	EDAYEQ	EDAYIU	EDAYUG	EDAZAN
EDAZER	EDAZOB	EDCDMP10	EDECOF	EDITOD
EDOROE	EDUWOP	EFAWUF	EFISOD	EFOSIE
EFOZAB	EFUCEP	EFUDOA	EFUDUG	EFUFAO
EFUFES	EFUFIW	EFUFOC	EFUFUI	EFUGAP
EFUGET	EFUGIX	EGAWEO	EGENIP	EGENUB
EGEPAJ	EGIQAO	EGMCYT10	EGMFCY10	EGUJIB
EGUSUW	EGUXAG	EHESIT	EHESUF	EHOTOK
EHUYIQ	EJEJEI	EJEPOA	EJEPUG	EJEQAN
EJEQER	EJERES	EJEVUK	EJIWID	EJORIG
EJUZEO	EJUZIS	EKALIN	EKECOM01	ELEGUY
ELIYAZ	ELOPOM	EMACOM	EMAPEP	EMEBON
EMOJOH	EMOMOI	EMONAW	EMUKEE	EMUKII
ENAGEG	ENAGIK	ENAHAD	ENAHIL	ENENUI
ENEPAQ	ENEPEU	ENEPIY	ENEPOE	ENIBOT
ENIBUZ	ENICEK	ENICIO	ENODOB	EPAQES
EPAQIW	EPIVUV	EPIWAC	EPIWEG	EPIWIK
EPUPUB	EPUQIQ	EPUSIT	EPUSOZ	EQISIH
EQISON	EQOPAB	EQOPUV	EQUMOU	ERAVAU
ERIKUL	ERIWUY	EROCIX	EROFEW	ERUNOU
ESAFIP	ESATOH	ESATUN	ESAVIF	ESAWAY
ESAWOK	ESOURE10	ETABAC	ETABFU	ETAMBU10
ETCZCE	ETELOF	ETFTCQ	ETIBUG	ETONIM
EVACAG	EVANAR	EVATIE	EVAXUV	EVEREE04
EVEROO04	EVESAB04	EVETAB	EVEXUZ	EVEYAH
EVEZOV	EVODIC	EVOJIK	EVUGIL	EVUYID
EVUZEA	EVUZOK	EWABUZ	EWACAG	EWAMUL
EWANEW	EWANIA	EWANOG	EWAPAU01	EWAPOI
EWAQAV	EWAQID	EWAQUP	EWARAW	EWARIE
EWAROK	EWEVOS	EWEVUY	EWIJUR	EWIKAY
EWIKOM	EWOXEV	EWOXIZ	EWOXUL	EWUTEX
EWUTOH	EWUYOL	EXAMUM	EXANAT	EXANEX
EXANIB	EXANUN	EXAPAV	EXAPEZ	EXAPID
EXAPUP	EXAQEA	EXAQIE	EXAQOK	EXASEB
EXEJOH	EXEJUN	EXEYIQ	EXEYOW	EXEYUC
EXEZEN	EXEZIR	EXEZOX	EXEZUD	EXIBAP
EXIBET	EXIBIX	EXIBOD	EXIBUJ	EXICAQ
EXICEU	EXICIY	EXIFAT	EXIFEX	EXIFIB
EXIZUH	EXUKAJ	EXUQEU	EXUQUJ	EYASUT
EYEGIA	EYEGOG	EYEGUM	EYEHAT	EYIXUF
EYOJOR	EYOLIO	EYOLOU	EYOMAH	EYUGAI
EYUJEO	EYULUG	EZAQED	EZEDAP	EZEGIA
EZEJOK	EZIBOG	EZICEX	EZIDOH	EZIDUN
EZIFAV	EZIFID	EZUMER	FADCES	FADCIW
FADGEY	FADGOI	FADGUO	FADHAV	FADHEZ
FADHID	FADHOJ	FADHUP	FADXUD	FADYAK
FAFGOI	FAFGOL	FAFGUR	FAFHEC	FAFSEL
FAFSIO	FAFTAH	FAFTEL	FAFTUD	FAGDOI
FAGDUO	FAGFAW	FAHLEF01	FAJZUO	FAKFII
FAKFOO	FAKJOS	FAKJUY	FAKKOU	FAKKUA
FAKLAH	FAKLEL	FAKQUF	FALQEP	FALQOZ
FALQUF	FALRAM	FALRIU	FALROA	FALTAP
FANJAG	FAPHEJ	FAQWUS	FAQXAZ	FARMAM
FARNOD	FARQAR	FARXOL	FARXUR	FASJUG
FASLUH	FASSOK	FATLAQ	FAVFIT	FAWXUX
FAXRAX	FAYJAT	FAYXOV	FAZBOY	FAZBUE
FAZCAL	FEBCAR	FEBCOF	FEBSEN	FEBSIR
FECFEB	FECFIF	FECFOL	FECFUR	FECGEC
FECGOM	FECGUS	FECHAZ	FEDFUS	FEDGIH
FEDHAA	FEDHEE	FEDHOO	FEFMEL	FEFPUC
FEFYAS	FEGPOW	FEGYAR01	FEGYEV	FEHPAK
FEHPEO	FEHREQ	FEHWEV	FEJDUT	FEJFAB
FEKQOC	FEMMAM	FEMMEQ	FENQEX	FENRIC
FEPCAF	FEPKES	FEPKIW	FEPPUO	FEPYUU01
FEQPOJ	FEQQOH	FEQQUN	FEQVON	FEQXEF
FEQXIJ	FERPOJ	FERQAV	FERQAW	FERQOK
FERRAX	FERYAD	FERYEH	FERYIL	FERYOR
FERYUX	FERZAE	FERZEI	FERZIM	FESRAW
FETXOU	FEVKUO	FEVZEN	FEVZUD	FEWPED
FEWSEG	FEWSIK	FEXHOH	FEXSEJ	FEYSAG
FEYSEK	FEYSIO	FEYSOU	FEYSUA	FEYTAH
FEYTEL	FEYTIP	FEYTOV	FEZPAB	FICBEA
FICBIE	FICCAX	FICCEB	FICCIF	FICCUR
FICDAY	FICTAO	FICYEX	FICYIB	FICZIC
FIDKOT	FIDLIO	FIDLOU	FIDLUA	FIDMAH
FIFLAI	FIFSUI	FIHSOF	FIHSUL	FIHYEA
FIJCIK	FILHEN	FILHIR	FILHOX	FIMHUH
FIMKUK	FIMLAR	FIMLEV	FIMTAW	FINQID
FINTAZ02	FIQBAJ	FITHIZ	FITJAT	FITJEX
FITLEZ	FITLID	FITLIG	FITMEA	FITNIF
FIVNEF	FIWYIW	FIWYOC	FIXNOS	FIXQUB
FIXRAI	FIXREM	FIXROV	FIYXAM	FIYXEQ
FIZFEZ	FIZFUR	FLABPC	FOBMIV	FOCXAX
FODLOC	FODTIB	FODXUT	FOFZEH	FOGBOT
FOGWIH	FOHMIA	FOHPID	FOHPOJ	FOHPUP
FOHQAW	FOJCAK	FOJGIW	FOJGOC	FOJGUI
FOJSAY	FOKHUI	FOMLAV	FOMQUU	FOMSIM
FOMWIN	FOMXAH	FOPFUL10	FOQHEY	FOQHIC
FOQHOI	FOQLIJ	FOQYOB	FORBAQ	FORBEU
FORLAB	FORLIJ	FORYET	FOSFAX	FOSFIE
FOSFOK	FOSFUQ	FOSMIL	FOTFEB	FOTSEO
FOTYET	FOTYIX	FOTYOD	FOTYUJ	FOTZAQ
FOVPIQ	FOWKIO	FOWKOU	FOWSAM	FOXNAK
FOXNOW	FOYSUJ	FOYTES	FOZHAD	FUBREZ
FUDTUT	FUDXUA	FUDYAH	FUFMID	FUFMUP
FUHGUL	FUHHEW	FUHPAA	FUHRAC	FULTIP
FUMKAB	FUMKIJ	FUMZUI	FUPFAZ	FUPLIL
FURAOX	FUREAP	FUREHX	FURMCY	FURWIA
FURWOG	FURXAT	FURXEX	FURYAU	FURYEY
FURYOI	FUSCIH	FUSGUX	FUVNEP	FUVYEA
FUVZUS	FUXYEC	FUYDEK	FUYFAI03	FUYGOX
FUZHIT	GABSAD	GABSOR	GABYUE	GABZAL
GABZEP	GABZIT	GACBOC	GACZEQ	GADGUN
GADQAD	GADQIL	GADVUD	GADWAK01	GADXOA
GAFJAY	GAFTUE	GAHDUP	GAHFAX	GAHFIF
GAJMUZ	GAJSUI	GALPIT	GALRIU	GAMMEN
GANBEC	GANBUS	GANXUP	GANYAW	GANYEA
GAPCAC	GAPHAI	GAPPOF	GAPRUL	GAPWEZ
GAPWID	GAPWOJ	GAQFAH	GARVED	GARVIH
GARVON	GARVUT	GARWAA	GARZAB	GASFOW
GASGAJ	GATZIM	GATZOS	GATZUW	GAUTAM15
GAVBAI	GAVHUH	GAWJEU	GAWSAY	GAXKUO
GAXRUU	GAXSAB	GAXSUV	GAXXOS	GAZCES
GAZSOP	GAZWUB	GEBLII	GEBREK	GEFHEF
GEFRIS	GEFROY	GEFRUE	GEFSAL	GEGTUJ
GEHJAE	GEHROB	GEHTUJ	GEHXEZ	GEJDEG
GEKCIL	GEKGIP	GEKKIT	GEKMUH	GEKNES
GEKNIW	GEKWAX	GEMLAO	GENLIV	GENLOB
GENLUH	GENMAO	GENMIW	GENMOC	GENMUI
GENNET	GENNIX	GEPQUP	GEPREA	GEPROI
GEPROK	GEPTIG	GEQRIF	GEQROL	GEQXIL
GERWEF10	GERYEH	GERYEJ	GERYIN	GERYOR
GERZUA	GESBEN	GESBIR	GESCAK	GESSAY
GETYIO	GEYSAE	GEYYUE	GEYZAL	GEZREL
GEZXIV	GICPIR	GIDFEH	GIDLUB	GIDMAI
GIDQOA	GIDQUG	GIDRES	GIDWIC	GIFDOR
GIFDUX	GIFMUD	GIGCEE	GIGWOI	GIHBOQ
GIHBUW	GIHCAD	GIHCEH	GIHCIL	GIJHIS
GIJHOY	GIJHUE	GIJSOK	GIJYUV	GIKKAM
GIKQEZ	GIKREA	GIKSEB	GIKVEB	GIKYEE
GIKYOO	GIKZAB	GIMKIW	GIMPAU	GIMRUP10
GIMSEA10	GIMZUY	GINKUK	GIPGOC	GIPGUI
GIPQAX	GIPQOL	GIPQUR	GIQRON	GIRDIV
GIRPON	GISGUK	GISMOL	GIVROS	GIVXUH
GIVYAO	GIVYOC	GIVYUI	GIVZUG	GIXPAE
GIXREK	GIYBIZ	GIYHUS	GIYJED	GIYKOO
GIYKUU	GIYMIN	GIYMOT	GIZSIR	GLUCUR20
GOBYOL	GOBYUR	GOBZAY	GOBZEC	GOBZIG
GOCLIV	GODNAO	GODQIZ	GODTUO	GOGFOA
GOGQID	GOGWEG	GOGYEJ	GOHYUZ	GOJZUC
GOKPAA	GOKPII	GOKPUU	GOKQIJ	GOKQUV
GOLVIM	GOLVOS	GOLVUY	GOMDET	GOMGEX
GONBAM	GONRUZ	GONSAG	GOPGEX	GOPJUQ
GOPKUR	GOPLAY	GOQREM	GORGUR	GOVQAJ
GOVQEN	GOVQOX	GOVZID	GOWTER	GUCQUQ
GUCREB	GUCROL	GUCSAY	GUDSUV	GUDTAC
GUDTOQ	GUDVAE	GUDVEI	GUFDOB	GUFNEC
GUFNOM	GUFZOW	GUGDIV	GUHTOS	GUHTOT
GUHTUY	GUHTUZ	GUJHOJ	GULQAH	GULQEL
GULYOB	GUMDIB	GUMDUN	GUMFAV02	GUMNUY
GUNCOJ	GUNKUV	GUNLAC	GUNLEG	GUNLIK
GUNMIL	GUNMOR	GUNMUX	GUNNAE	GUNNEI
GUNNIM	GUNNOS	GUNNUY	GUNPOU	GUNPUA
GUNWIX	GUNWUJ	GUNXAQ	GUPWIY	GUQHUV
GUQHUW	GUQJEH	GUQQAM	GUQQEQ	GUQQIU
GUQQOA	GUQQUG	GUQRAN	GURHUW	GURNEN
GURNUD	GUSSES	GUWDEH	GUWNET	GUXYEF
GUYBUX	HABJIG	HABJUS	HACWOA	HACYER
HADKAZ	HADKUT	HAFSUF	HAFVEQ	HAGGUU
HAGHAB	HAGHEF	HAGHIJ	HAGHOP	HAGYEU
HAJQOZ	HAJQUF	HAKWOF	HALHOT	HAPQUN
HAPYUS	HAPZAZ	HARJOB	HAVMEZ02	HAVQUQ
HAWBIQ	HAWLAV	HAXVEH	HAYCOZ	HAYJIA
HAYYOW	HAZGUL	HBIPSH	HBTBBZ	HEBDUP
HEBFAX	HEBFEB	HEBFOL	HEBHOM	HECROZ
HEDRAL	HEDREP	HEDROZ	HEDSEQ	HEFQUH
HEGHEJ	HELGUC	HELHAJ	HELHEN	HELXII
HELXOO	HEMDOV	HEMDUB	HEMFAJ	HEPKES
HEPMIY	HEQZOT	HERQON	HESPED	HEVXIP
HEXAIF10	HEYGIE	HEZGOL	HEZHAY	HEZHUS
HEZJEE	HEZKAB	HEZKIJ	HEZKOP	HEZKUV
HEZLOQ	HEZNIJ	HEZSIO	HEZSOU	HEZTAH
HEZTEL	HEZZIW	HEZZOC	HIBBAW	HIBFED
HIBFIH	HIBFUW	HIBGII	HIBGOP	HIBHEF
HIBJUX	HIBKAE	HIBKEI	HICTOD	HICWUM
HICZIF	HIDQOC	HIDQUI	HIDRAP	HIDRET
HIDRIX	HIFTEW	HIFTIA	HIFZIF	HIFZUR
HIHPEU	HIJYAB	HIJYEF	HILJAP	HIMGAL
HIMGEP	HIMLUL	HINQUR	HINTOQ	HIQMOL
HIQQIJ	HIQRIK	HIQROQ	HIQRUW	HIQSEH
HISGEY	HISROS	HISZEQ	HISZIU	HIVHIE
HIWLIL	HIXVOC	HIXWAP	HIYCAT	HIYJAD
HIZBAW	HIZBEA	HIZBEY	HIZBIE	HIZQOY
HIZREP	HIZRIT	HIZROZ	HMTATU	HMTATV
HMTFCQ	HMTHQU	HMTMCR	HMTOHQ	HMTTPO10
HOCCEJ	HOCCOT	HOCCUZ	HOCLAO	HODMLN
HODPEY	HODPIC	HOFJOC	HOFYOT	HOFYUZ
HOFZAG	HOFZEK	HOGFEQ	HOGFOA	HOGFUG
HOGGOB	HOGGUH	HOGJIZ	HOGJOF	HOGLEX
HOGLIB	HOGLOH	HOHRUR	HOJKEY	HOJLIC
HOJLOJ	HOJLUO	HOKSUY	HOLHIC	HOLJAU03
HOLKAW	HOLWAI	HOMXOW	HONSOT	HONSUZ01
HONTEK	HONTOU	HONTUA	HONVAI	HONVEM
HONVIQ	HONVOW	HONVUC	HONWAJ	HONXIU
HOPHAX	HOPJOM	HOPKAZ	HOPKIH	HOQGOL
HOQGUR	HORLOS	HORNAE	HORNEI	HORVOA
HORVUG	HORVUI	HORWIX	HOSFIH	HOSLIL
HOTEST10	HOTGOP	HOTZEW	HOVDAY	HOVFIJ
HOVFOP	HOVLEJ	HOWLAH	HOWLAJ	HOWLEN
HOWLOX	HOWLUD	HOWXAV	HOWZIF	HOXBOO
HOXBSA	HOXFEI	HOXGEJ	HOXGUZ	HOXHAE
HOXRIY	HOYZON	HOYZUT	HOZBAC	HOZBOO
HOZPIX	HOZPOD	HOZPUJ	HQUCLA	HQUNBZ
HUDHIX	HUDHOD	HUDHUJ	HUDRAC	HUFZUE
HUHDEU	HUHDIY	HUHDUK	HUHFAS	HUHFEW
HUHFIA	HUHGAT	HUHGEX	HUHGIB	HUHQUW
HUHRAD	HUJNUX	HUKPIM	HULKOO	HUMHOM
HUMLOQ	HUMLUW01	HUMNEK	HUMYOE	HUNJEH
HUNJIL	HUNJOR	HUNWUI	HUNXAP	HUPPAJ
HURNUD	HURPEP	HURYIC	HUSRES	HUSTOE
HUSTUK	HUSVIA	HUSWIB	HUTYOM	HUVGAI
HUVGOW	HUVHAH	HUWHAK	HUWHEO	HUZCUA
HUZCUA03	IACNCA	IADITH	IANNOB	IBEHII
IBIXEY01	IBIYUP	IBIZAW	IBIZEA	IBOFEK
IBOXUU	IBOZAD	IBOZEH	IBUJAQ	ICOKAP
ICOYEH	ICUFOE	ICYTIN	IDAPUZ	IDAQAG
IDAQEK	IDELIO	IDELOU	IDENEM	IDILAI
IDOHAN	IDUBUF	IDUMOJ	IDUMUP	IDUTUX
IETPYA10	IFABUN	IFACUO	IFAHUS	IFALOQ
IFEGAE	IFIHEK	IFIMAL	IFIMUG	IFORAY
IFUQAC	IHIWAZ	IHUMAZ	IHUMII	IHUMON
IHUMUT	IHUNEE	IHUNII	IHUNUU	IHUWIR
IJAGIJ	IJAHUX	IJAKAH	IJETEW01	IJEZUT
IJIBEJ	IJOYAI	IKANAK	IKAWUM	IKAXAT
IKUHUR	IKUJAZ	IKUJIH	IKUJON	IKUJUT
IKUZEV	ILIVEG	ILUBAU	IMENIX	IMIDAL
IMMXPS	IMUEAD	INACOQ	INAWEB	INEXIJ
INONAC	INONEG	IPEVEF	IPEVIJ	IPEVOP
IPEVUV	IPOSIP	IPUPEP	IPUPIT	IPUYEZ
IPUYID	IQAMAP	IQAZAB	IQEWIK	IQIKUQ
IQILAX	IQILEB	IQOMIM	IRACAH	IRALUK
IREKAR	IRESUV	IRETII03	IRUDOP	IRUFIL
IRUGEI	IRUGIM	ISABOV	ISACOV	ISACUA
ISEFOB	ISEFUH	ISEGUI	ISEHAP	ISEHET
ISEHOD	ISEJOF	ISEKAS	ISEKIA	ISIHUN
ISIJEZ	ISISAG	ISISEK	ISIVIR	ISUMOA
ISUNAN	ITIXUE	ITOXUL	ITUJAJ	ITUJEN
ITUJIR	ITUWOK	ITYAEA10	ITYRMA10	IVIGAW
IVOBOK	IVOFOO	IVOHAE	IVORUI	IVUJUE
IWARUT	IWASEE	IWEQUX	IWERAE	IWEREI
IWEROS	IWOLIQ	IWOMUE	IWONAL	IWONIT
IWONOZ	IWONUF	IXOVUN	IXOXEZ	IXUDEM02
IXUVUU	IXUWAB	IXUXOQ	IXUXUW	IXUYAD
IXUYEH	IXUYIL	IYAFIZ02	IYAXIQ	IYUVAA
IZAXIQ	IZIHEE	IZIVUK	JACZAO	JADGIF
JAJTOG	JAKPIV	JAKPOB	JAKPUH	JALDEI
JALDIM	JALDOS	JAPFOW	JAPGAJ	JAPHEQ
JAQHIT	JAQJET	JAQMAQ	JAQMEU	JAQMIY
JAQNOF	JAQNUL	JAQVOP	JAQXOR	JAQXUX
JASYAD	JATMEW	JAVQEF	JAVXEK	JAVZOW
JAWHOF	JAWVAF	JAWVEJ	JAWVIN	JAWVOT
JAWWEK	JAXSOR	JAXZIS	JAZBAQ	JAZBEU
JAZBIY	JAZQIN	JAZVAK	JECZAS	JEFFOQ
JEFFUW	JEFRER	JEFZUQ	JEGBAZ	JEGBED
JEGBIH	JEGBON	JEGBUT	JEGKIS	JEGKOY
JEGKUE	JEGLAL	JEGSEW	JEGSIX	JEHXAW
JEHZUU	JEJBAE	JEJBEI	JEJBIM	JEJBOS
JEJBUY	JEJJIS	JEJPIY	JELJES	JELSEY
JELVAA	JEMDIP	JEMVIG	JENKEV	JENMOH
JENMUN	JENTOL01	JESCAL	JESMEA	JESMIE
JESVIN	JEWNUU	JEXMEH	JEYCIC	JIBHAG
JIBHEK	JIBNUD	JICTIY	JICVAS10	JICVEW10
JICVIA10	JICVUM10	JICWIB10	JIDBIK01	JIDWEY01
JIFBUY	JIFCAF	JIFCEJ	JIFFUZ	JIFHAK
JIFWOL	JIGKES	JIHQUP	JIJCIR	JIJWIL
JIKTIJ	JILSAB	JILSEF	JILSIJ	JILXOU
JILYAH	JILYIP	JILYOV	JIMDOY	JIMDUE
JIPDAQ	JIQCAN	JIQCER	JIQCIV	JIQGAU
JIQHAV	JIQKUS	JIQLAZ	JITNUY	JITWUH
JITXAL	JIWJEH	JIWJIL	JIYVOF02	JOBROK
JOBRUQ	JOCMOD	JOCRIC	JOCSEC	JOCVEC
JOFGOD	JOFJEW	JOFJUK	JOFNOK01	JOFSOM
JOHFOD	JOHPOL	JOHPUR	JOHRAZ01	JOJPAB
JOJXAK	JOJXEO	JOJXIS	JOKJEA	JOKLEC
JOKXUF	JOKYIU	JOKYOA	JOKYUG	JOLCOE
JOLFIZ	JOLJID	JOLSAE	JOMHIF	JOMHOL
JOPPAF	JOPVAN	JOQGED	JOQHEC	JOQHIG
JORJOP	JORYUK	JOSPEP	JOSPIT	JOSPOZ
JOWZIG	JOXBUV	JOYJAK	JUDNAX	JUDVIN
JUDWOU	JUHKII	JUHKOO	JUHKUU	JUHLAB
JUHLIJ	JUJJOQ01	JUKJII	JUKJOO	JUKTOY
JULJEH	JULLUZ	JUMVEU	JUNDOL	JUNFON
JUPVIZ	JUPVOF	JUWHIU	JUWHUG	JUYSED
JUZRIH	JUZRON	KABLAC	KABLEG	KABNAC
KABNEG	KACVOA	KACXET	KAHRIX	KAHTOC
KAJFEJ	KAMQOH	KAMRAU	KANBIN01	KANBOT
KANDEI	KANKUI	KAPCEK	KAPHUF	KAPJAN
KAPKEU	KARCIQ	KARFER	KARFIV	KARFUH
KARHAM	KARHOA	KARKAP	KARKAS	KASCIQ
KASJEU	KASYEJ	KATBAJ	KAXRAE	KAXRIM
KAXROS	KAXRUY	KAXSEJ	KAXSIN	KAXSOT
KAXSUZ	KAXVOW	KAXVUC	KAXWAJ	KAYFOH
KAYFUN	KAYGAU	KAYGEY	KAYGIC	KAYGOI
KAYHAV	KAYHEZ	KAYHID	KAYHUP	KAYJAX
KAZBEV	KEBHUW	KEBJIM	KEBLIO	KECJAG
KECKEL	KECKIP	KECLOW	KECMAJ	KECRIT
KECSUJ	KECYUN	KEFBAZ	KEFBIH	KEFBON
KEFBUT	KEFCAA	KEFCEE	KEFWAW	KEFWEA
KEGCIJ	KEKGAJ	KEKGUD	KEKHIS	KELYAE
KEMYIK	KEPDIV	KEPDOB	KERSAB	KETWEO
KETWIS	KETWOY	KETWUE	KETXAL	KETXEP
KETZIT	KEVLIJ	KEVLOP	KEWZUI	KEXBAR
KEXHUR	KEXJAZ	KEXJIH	KEXZIX	KEXZOD
KEXZUJ	KEYXIY	KEZYUJ	KEZZAQ	KEZZEU
KEZZUK	KIBBAY	KIBQOC	KICPEU	KICWIE
KIDNOB	KIDXEC	KIFMUH	KIGKER	KIGKIV
KIGKOB	KIGLES	KIGLIW	KIGLOC	KIGLUI01
KIGNEV	KIGNIZ	KIHQUQ	KIHREB	KIHROL
KIHXAB	KIHXEF	KIHXIJ	KIHXOR	KIHXUV
KIHYAC	KIHYEG	KIHYIK	KIHYUW	KIHZAD
KIHZEH	KIHZIL	KIHZOR	KIJKUL	KIJLAS
KIJLEW	KIJMIC	KIJMOH	KIJMUN	KIJSED
KIJSIH	KIJSUT	KIJTAA	KIJTEE	KIKJUM
KIKQED	KILNAX	KINTUY	KINVAG	KIPCOE
KIPGIC	KIPGOI	KIPGUO	KIPHEZ	KIPHOJ
KIPWEO	KIPWIS	KIQBOD	KIQZOZ	KIQZUF
KIQZUH	KITMOR	KIVKAB	KIXHEE	KIXVES
KIZYAV	KIZYEZ	KIZYID	KIZYOJ	KOBNOE01
KOCHOZ	KOCHUF	KOCJAN	KODJES	KODVAB
KODWEF	KODWIJ	KODXUY	KOFFOB	KOGSEE
KOHYAJ	KOLSEK	KOMSAG	KOMVIS	KONZEU
KOPJUW	KOPYET	KORHAD	KOSXUL	KOTPEO
KOVBII	KOVSAR	KOVSEV	KOVSIZ	KOVSOF
KOWVIE	KOWXIG	KOXDOT	KOXDUZ	KOXPIW
KOXTAU	KOYCUY	KOYJUG	KOYKAN	KOYKER
KOYKIV	KOYLAO	KOZJUE	KOZKAL	KOZKIT
KOZZAD	KUCCUG	KUCDAN	KUCGIA	KUCJAT
KUCQEG	KUFPAC	KUFWOZ	KUMROZ	KUQPUI
KURGOU	KURMAN	KUWHER	KUWHIV	KUWNEX
KUWNIB	KUWNUN	KUWPEZ	KUWPID	KUWPOJ
KUWPUP	KUWQEA	KUWQIE	KUWQOK	KUWQUQ
KUWRAX	KUWREB	KUWRIF	KUWVEF	KUWVIJ
KUWYOS	KUXBEM	KUXBIQ	KUXBOW	KUXBUC
KUXTIH	KUZBEN	KUZGIW	KUZSOO	KUZSUU
KUZZAH	KUZZUB	LABGOK	LABJIH	LACDIC
LACKAB	LACSUG	LACTAN	LACTER	LACTIV
LACTOB	LACTUH	LACWEU	LADBIE	LADCAW
LADCEA	LADCIE	LADCUQ	LADDAX	LADDEB
LAFCEA	LAGNAI	LAGSOE	LAGTAR	LAKXUS
LANYIK	LAPKUJ	LAPLAQ	LAPLEU	LAPLIY
LAPLOE	LAPSAX	LAPSEB	LAPTUS	LAPVAA
LAQXIM	LARVUY	LASGUJ	LASVIL	LASZUC
LATBAL	LATBEP	LATCOY	LATCUE	LATFUJ
LATGAQ	LATGEU	LATGIY	LATGOE	LATGUK
LATHAR	LATHEV	LATHIZ	LATHOF	LATHUL
LATKOI	LATKUN	LATKUO	LATLAU	LATLAV
LATLEZ	LATLIC	LATLOI	LATMEZ	LATQEE
LATQII	LATQOO	LATQUU02	LATRAB	LATREF
LATRIJ	LATRUV	LATSAC	LATSEG	LATTAD
LATTIL	LAVLAY	LAVLEC	LAVLIG	LAWBER
LAWKIE	LAWVOV	LAWWEM	LAWWOW	LAXJOM
LAZPIO	LAZVIU	LAZXES	LAZXIW	LAZXOC
LECDOP	LECDUV	LECFAD	LEDBEC	LEDBIG
LEDJIO	LEDXOJ	LEDYUQ	LEFKAK	LEFQUK
LEGPAR	LEGPIY	LEHMIV	LEJLUJ	LEJMOE
LEJROH	LEMHIU	LENGOA	LEPZUC	LEQXAG
LERSIN	LERVAG	LERVEK	LERVIO	LERVUA
LERWAH	LERWIP	LERWOV	LERWUB	LESBOC
LETBIX	LETSAG	LEWBAR	LEWBEV	LEWPUY
LEWRAG	LEWREK	LEWRIO	LEWSUD	LEWTAK
LEXPIQ	LEXQAJ	LEXQEM	LEXQIQ	LEXQOW
LEZKEI	LEZPOW	LEZPUC	LEZQAJ	LEZQUE
LEZRUG	LICBAC	LICBEG	LICJUD	LIDMIX
LIDMOD	LIDMUJ	LIDNAQ	LIDNEU	LIDNIY
LIDNUK	LIDPEW	LIDPIA	LIDPUM	LIDQAT
LIDQEX	LIDQIB	LIDQOH	LIDQUN	LIDRAU
LIDVAW	LIFJAO	LIFPOI	LIGNAT	LIGNIB
LIGNOH	LIGPAV	LIGPOJ	LIGYOR	LIJNOH
LIJQUT	LIKWIN	LILMAW	LILMEA	LILMIE
LILMOK	LILMUQ	LIMPIG	LIMREE	LINFIX
LINTUZ	LINVAH	LIPDOD	LIPWOW	LIPWUC
LIPXEN	LIPXIR	LIPXUD	LIPYAK	LIPYEO
LIQFAU	LIQPUY	LIQQAF	LIQQEJ	LIQQIN
LIQSIQ	LIQSUC	LIRBOF	LISQOW	LITSOX
LIWHOQ	LIXMEL	LIXQOY	LIYSIV	LIZVIB
LIZVOH	LIZVUN	LIZWIC	LIZWUO	LOCVOO
LODFAN	LODGUH	LODHOD	LODKUM	LODLIB
LOFDAL	LOFHAQ	LOFHEU	LOFKIB	LOFLAV
LOFLID	LOGBUG	LOGZIR	LOHBUI04	LOHNOM
LOJCES	LOKRAE	LOLWEO	LOMHUR	LOMTAI
LOMTEM	LOQBAU	LOQHIL	LOWFOU	LOWHUA
LOWNUJ	LOWQUL	LOXFAH	LOXFEL	LOXFIP
LOYRIC	LUDDOD	LUDFUL	LUDMUU	LUDYOZ
LUFWEQ	LUJCID	LUJCUP	LUJDAW	LUJSIT
LUJSOZ	LUJTAM	LUKMIN	LUKXUL	LULQOA
LUMFIK	LUMNPO20	LUMYIB	LUMYOH	LUNMAI
LUNMEM	LUNMIQ	LUNMOW	LUNMUC	LUNNAJ
LUNNEN	LUNNIR	LUNNOX	LUNPAL	LUNPEP
LUNQIU	LUNRER	LUNYOI	LUNYUO	LUNZAV
LUNZEZ	LUNZID	LUNZOJ	LUNZUP	LUPQAQ
LUPQIY	LUPQUK	LUPRAR	LUQDIL	LURGUC
LUSWEB	LUSXAA	LUSXUU	LUTDUR	LUTRID
LUTXOP	LUTXUV	LUZRAZ01	MABMIO	MABMOU
MACJEG	MADGIK	MADSAO	MADSUI	MADTAP
MAGZIE	MAHKAJ	MAHWUO	MAJYEC	MAKKEQ
MALTPO	MAMPUM01	MANLEV	MANVEF	MAQYAF
MAQYEJ	MAQZEK	MASWAG	MASWEK	MAVBAP
MAVGEY	MAVTAE	MAVTEI	MAVVOU	MAWBOB
MAWPUW	MAYWOA	MAZYUI	MBUMAD10	MBZDCN
MBZFBZ01	MBZTCE01	MDTTCQ	MEBLAG	MEBQIU
MEBRAN	MEBRER	MEBRIV	MEBRUH	MECHAF
MECTUL	MECVEX	MECVIB	MECWOI	MECXID
MEFJAI	MEFMAM	MEGDIM	MEHFOV	MEHRID
MEHSAW	MEKWOO	MEKWUU	MEMTON	MENFER
MENJIZ	MENJOF	MESWEP	MESWIT	MESWOZ
MESXOA	MEWFID	MEWJEG	MEWJIK	MEWNUA
MEWTAL	MEXBOI	MEZHOO	MEZQIU	MEZQOA
MICFEJ	MICGAJ	MICGUC	MIDDEL	MIFQUO
MIFRAW	MIGROJ	MIGTEC01	MIJTEG	MILJAV
MIMWAI	MINROS	MINXUF	MIPVOW	MIQFAU
MIQGAV	MIQGID	MIQHAY	MIQQEL	MIQVIT
MIRHIF	MIRJEE	MIRQEJ	MISDIC	MISNOR
MIUDAP10	MIVQIR	MIVRAK	MIWNEO	MIXTAR
MIYKOU	MIZMIT	MIZMUE	MOBLIY	MOBVUX
MOCCEM	MOCFUI	MOCGAP	MOCGET	MOCNEY
MOCWOT	MODDIU	MODPAX	MODVEG	MOFFUI
MOFGAP	MOFXUB	MOFYAI	MOGTAE	MOGVUB
MOGWEM	MOHKOJ	MOKQUZ	MOMVUG	MOQGIJ
MOQGOP	MOQGUV	MORVEV	MORVOF	MOSCEC
MOTRES	MOTSUM	MOTTAT	MOVDAF	MOVSUM
MOVYOO	MOWCUY	MOWDUZ	MOWFEL	MOWFOV
MOWMUJ	MOXNAR	MOXRUN	MOXSAU	MOXSEY
MOXSIC	MOXTID	MOXTOJ	MOXTUP	MOXVAX
MOXVEB	MOXVIF	MOXVOL	MOXWAY	MOXWEC
MOXXAZ	MOYZIL	MOYZUX	MOZBAG	MOZBEK
MOZBOU	MOZCOU	MOZCUA01	MOZDIP	MPAHFB
MPBOPA	MPIBTZ	MPPZPO	MTBPNP	MTHMAD
MTZICA	MUBRAD	MUDSAF	MUDSEJ	MUDSIN
MUDVUE	MUFNIK	MUGLAB	MUJFOM	MUJHIK
MUJHOQ	MULREQ	MULRIU	MULYOI	MUMGAE
MUPPIW	MUPPUI	MUPQAP	MUQKOZ	MUROXA
MURPYR	MUSBIN	MUSPAS	MUYLEZ	MUYLID
MUYLOJ	MUYTAC	MUYTEG	MUZFEU	MUZFIY
MXTTCQ01	MYFLTC	NABCAV	NABCEZ	NADKAH
NAFYUR	NAFZAY	NAHMUH	NAHSAT	NAHSIB
NAHSUN	NAHTAU	NAHTEY	NAHTIC	NAHXIE
NAJCIM	NAJZUW	NAKBAF	NAKBIN	NAKXEC
NAKYOQ	NAKZIL	NAMHOB	NAMVON	NAMZOT
NANPCX	NANPUO	NANQAV	NANQEZ	NANQID
NANQOJ	NAPDEP	NAPSOO	NAPSUU	NAPTAB
NAPTCB03	NAPTEF	NAPTIJ	NAPTOP	NAPYMA
NAQNAX	NAQNEB	NAQPAZ	NAQPED	NAQPIH
NAQPON	NAQPUT	NAQVOT	NARSOP	NARWAG
NASFAO	NASWUC	NAVNAC	NAWSOU	NAXJIH
NAXLUW	NAXMEG	NAXMEH	NAXMIK	NAXSOW
NAXYOC	NAYKED	NAYMOP	NAYMUV	NAZGUS
NEBFUV	NEBVOH	NEBWIC	NEBWOI	NEBWUO
NEBXAV	NEBXEZ	NEBXID	NEBXOJ	NEBXUP
NECPUG	NEFFEM	NEFFIQ	NEFGEN	NEFGIR
NEFRAT	NEGZEH	NEGZIL	NEHCIP	NEHCUB
NEHDAI	NEHDEM	NEHDIQ	NEHDOW	NEHJER
NEHLIW	NEHPIZ01	NEJVOP	NEKDAJ	NEKDEN
NEKDOX	NELQAX	NELTIH	NELTIH01	NEMBOX
NEMHIW	NEMHOC	NEMSUT	NEMTAA	NEMTEE
NEMTOO	NENDAM	NENPAA	NENWAH	NENWIP
NEPXEN	NEPXIR	NEQCET	NEQMOO	NEQMUU
NEQNAB	NEQNIJ	NEQNOP	NEQPAD	NEQRIL
NESKIH	NESWIU	NETDIZ	NEVKAB	NEVMEH
NEWPIP	NEWPOV	NEWRIR	NEWROX	NEWRUD
NEXXIX	NEYJIN	NEZMAG	NEZROZ	NEZXAT
NHAZMS	NICKAO	NICKES	NICKOC	NICSOJ
NICTAW	NIFCAH	NIFKIX	NIGFIS	NIGJAR
NIGNIB	NIGVIK	NIGXIN	NIHDAJ	NIHGOB
NIHMOH01	NIHNIC	NIJGOE	NIJGUK	NIJHEV
NIJLOK	NIJLUQ	NIJMAX	NIKLIF	NIKYAK
NILZOX	NILZOX01	NILZUD	NIMBAM	NIMHEX
NINMAB	NINMEF	NINPIM	NINSAH	NINSEL
NINSOV	NINSUB	NINTHT	NINXAL	NINXOZ
NIPLUW	NIPTUC	NIPVAK	NIPVEO	NIPVIS
NIPVOY	NIPXOC	NIPYET	NIPYIX	NIQNIL
NIRQIO	NISLOQ01	NISVOA01	NITGUS	NITQIQ
NITRIR	NIVFIK	NIVYOG	NIWCIF	NIWKAF
NIWKIN	NIWMEN	NIWQIW	NIWQOC	NIXJOT
NIXKEK	NIXKIO	NIYGEK	NIYROC	NIYSET
NIZDIM	NIZQES	NOBWIN	NOBYAE	NOCSAC
NOCSIK	NOCSOQ	NOCTAD	NOCTUV	NODCIV
NODDAO	NOFGAT	NOGPAC	NOGYOZ	NOGYUF
NOGZAM	NOKVAK	NOKWUF	NOKZEV	NOKZIZ
NOKZOF	NOKZUL	NOLBEY	NOLBOI	NOLCAV
NOLCEZ	NOMVUJ	NOMWAQ	NONMOS	NONNOW
NOPDAY	NOQFUV	NOQQAO	NOQTEV	NORTAS
NORTEW	NORTIA	NOSTUN	NOSVAV	NOSVEZ
NOTBOQ	NOTCAD	NOTCEH	NOTKIQ	NOTQUK
NOTSEU	NOTSIY	NOVSIA	NOVSOG	NOVSUM
NOVTAT	NOVTEX	NOYBOV	NOZGUH	NOZWAD
NOZXIJ	NPHSBT	NPOAPL	NPOFNP	NPQHRQ
NPQNHQ	NUBBAN	NUBHAW	NUBHEA	NUBHIE
NUBHOH	NUBKUQ	NUBROU	NUBSEL	NUBSUB
NUBTAI	NUBXAL	NUCHIC	NUCJAX	NUCJEB
NUCQEH	NUCQIL	NUCZER	NUDHOJ	NUDLON
NUDMOO	NUFSAI	NUFSIQ	NUGPUB	NUGQOW
NUGRAJ	NUGREN	NUGZEV	NUGZOF	NUHBAV
NUHMEI	NUHXUJ	NUHYEU	NUHYIY	NUHYOE
NUHYUK	NUJCAY	NUJDOL	NUJFEF	NUJKIO
NUJKOU	NUJLAH	NUJWAR	NUJWEV	NUJWIZ
NUJWOF	NUJXAS	NUJXEW	NUKBEA	NUKWEW
NUKXAT	NUKXEX	NUKXUN	NUKYEY	NUKYIC
NUKYUO	NUKZAV	NUKZID	NUKZOJ	NULGIM
NUMGUZ	NUMHAG	NUMHEK	NUMHIO	NUMHOU
NUMHUA	NUMJAH	NUMJAI	NUMJEM	NUMJIQ
NUMJOW	NUMJUC	NUMKAJ	NUMKEN	NUNMAN
NUPTEZ	NUQHAK	NUQHIS	NUQHOY	NUQHUE
NUQKIV	NUQKOA	NUQKOB	NUQKUH	NUQLAO
NUQLES	NUQLIW	NUQLOC	NUQLUI	NUQMUJ
NUSBUZ	NUSCAG	NUSCEK	NUSLOE	NUSLUK
NUSMIZ	NUSVAZ	NUTBAH	NUTPID	NUTPOJ
NUVFIV	NUWGUH	NUWKEX	NUWKIB	NUWZOW
NUXBAL	NUYBOY01	NUYBUF	NUZTAF	NUZTIN
NUZTOT	NUZTUZ	NUZVAH	OBAWUM	OBECUU
OBEDOP	OBEDUV	OBELEM	OBELIQ	OBELOW
OBEQIV	OBOVAF	OBUBOE	OBULUU	OCABAX
OCAKEL	OCAKIP	OCAMUC	OCATUH	OCAYIA
OCAYUM	OCAZAT	OCEBUV	OCEGEK	OCIKIX
OCIKOD	OCIKUJ	OCIPOG	OCIQAT	OCOMUO
OCUHEC	OCUKEC	ODAFIL	ODAGOS	ODEGIO
ODEHOU	ODEJIR	ODIDAJ	ODIDIR	ODIHIU
ODIPUP	ODIQIE	ODIQOK	ODISOJ	ODITAW
ODOBIT	ODOHEV	ODOSIJ	ODOSUV	OFEGAK
OFEGEO	OFEPEU	OFEQEV	OFEQIZ	OFOKEA
OFOKIE	OFOKOK	OFUGUR	OFUHIG	OFUHOM
OFUHUS	OFUYIZ	OGAFOS	OGAFUY	OGAGUY
OGAHEJ	OGAREV	OGEDUC	OGENAQ	OGEPIA
OGEPOG	OGEZIJ	OGEZOP	OGIKOF	OGIKUL
OGIXEJ	OGIXIN	OGIYEK	OGIYIO	OGIYOU
OGIYUA	OGUSOA	OGUSUG	OGUTAN	OGUTIV
OGUTOB	OGUTUH	OHAQUJ	OHAXEA	OHIQUS
OHIXAE	OJEPEY	OJIGUL	OJIHAS	OJIHIA
OJIHOG	OJIHUM	OJIJAU	OJIJEY	OJIJIC
OJIJOI	OJIJUO	OJIKEZ	OJIKID	OJIKOJ
OJILAW	OJILEA	OJILOK	OJILUQ	OJIMAX
OJUBOM	OJUQAN	OJUQOB	OKEGOC	OKIHOH
OKIRAB	OKOZAQ	OKOZEU	OKOZIY	OKUDAA
OKUMOY	OLADAH	OLIHUO	OLOBAS	OMAXEF
OMEKOI	OMELAV	OMELEZ	OMELID	OMESOP
OMIFUL	OMOPIP	OMOPOV	OMTFNQ	OMUNER09
ONAPUP	ONAQAW	ONAQIE	ONODAY	OPOFUW
OPOGAD	OPOVAS	OPOZUQ	OPUBAE	OPUKIV
OPUKOB	OPUKUH	OPULES	OPUMAP	OPUMIX
OPUMOD	OPUMUJ	OPUNAQ	OPUPIA	OPUPOG
OPUPUM	OPUQUN	OPUSOI	OQEFOH	OQIFAX
OQIFEB	ORACUH	ORADAO	ORARUV	ORASAC
ORASEG	ORAWIO	ORELAA	ORELEE	ORIKIL
ORIKOR	ORIKUX	ORILAE	ORILEI	ORIMIN
ORIMOT	OROWEY	OROWOI	ORUXOP	ORUXUV
OTAZUF	OTESAI	OTESEM	OTIYUM	OTIZAT
OTIZEX	OTIZIB	OTIZOH	OTIZUN	OTOCAC
OTOGAG	OTOGEK	OVEZUL	OVIBAX	OVIBEB
OVIJIN	OVIVAR	OVUFOB	OVUFUH	OWAVUE
OWAWAL	OWEHII	OWIGEH	OWOYIJ	OXICIJ02
OXICUV02	OXIDEG02	OXODOW02	OXOGUF	OXOHEQ
OXUDIW	OYADAV	OYEBAX	OYIBOP	OYOMAS
OZETAQ	OZETEU	OZETIY	OZOSED	OZUFUM
PABNIR	PABTOD	PACTCN10	PAGCAE	PAGFIP
PAHHAK	PAHHEO	PAHYUT	PAHZEG	PAJBIM
PAJFAI	PAKJAO	PAKJES	PAKJIW	PAKJOC
PAKNUM	PALBUA	PALCAH	PALCIP	PALXND10
PAMDUF	PAMFAN	PAMFOB	PAMLIA	PAMLOG
PAMLUM	PAMPIE	PAMQAV	PAMQAX	PAMQEZ
PAMWUX	PANCYQ	PANKAR	PANQIG	PANQOM
PANQUS	PANRIH	PANVUV	PANYIM	PANZEJ
PAPDER	PAPDIT	PAPFOB	PAQMEC	PAQMIG
PAQNOM	PARBIT	PARBOZ	PARVOW	PASHEX
PASKOL	PASLAY	PASYEN	PATROR	PAVGOK
PAVKUU	PAVNEF	PAVXAN	PAWGIF	PAWTEP
PAWTUF	PAXNOR	PAYYOG	PAZYIA	PCLPMS
PCRTXN	PDTCNB	PDTOMS	PEBZEE	PEBZII
PEBZOO	PECREW	PECWEB	PEFCAG	PEFNEV
PEFNIZ	PEFNUL	PEFPAT	PEFPEX	PEGDAH
PEGNUK	PEGXAC	PEGXEG	PEGXIK	PEGXOQ
PEHFUF	PEHGIT	PEHYOR	PEHYUX	PEHZAE
PEHZIM	PEHZOS	PEJBAI	PEJBEM	PEJBIQ
PEJBOW	PEKREE	PEKROO	PEKRUU	PEKSEF
PEKTAC	PEKWEJ	PEKWIN	PEKWOT	PEKWUZ
PEKXAG	PEKXEK	PEMBAL	PEMRIJ	PEMZAI01
PENPYM	PEPQIL	PEQBES	PEQMIJ	PEQPAD
PEQPIL	PEQPOR	PEQQAE	PEQQEI	PEQQIM
PEQQOS	PERFAN	PERLAC	PERPBQ	PERPML
PERTCE10	PERVIS	PERXES	PESHIG	PESLEF
PESROV	PESYUK	PETCIB	PETNEJ	PETNIN
PETNOT	PETNUZ	PETPIP	PETPOV	PETPUB
PETQAI	PETQEM	PEVFAZ	PEVKIK	PEXNAJ
PEXPEP	PEZJUA	PEZPUF	PEZQAN	PHENQU
PHLBZQ	PHNSNB10	PIBDAF	PICDUA	PICFAI
PICFUM	PICMIA	PICYOS	PIDJOD	PIDJUJ
PIDKAQ	PIDMEW	PIDRID	PIFHAO	PIFWAD
PIGJUK	PIGNUP	PIGPAX	PIGQAY	PIHVEK
PIJHIA	PIJHOG	PIJHUM	PIJSUZ	PIKLEA
PILCIW	PILCUK	PILKIG	PILKUS	PILLAZ
PILMAA	PILTOW	PINHID	PINJEB	PINJII
PINJUU02	PINMEG	PINNAD	PIQRIT	PIRFON
PIRLUZ	PIRNOV	PIRPEN	PIRPIR	PIRQEO
PIRQIS	PIRREP	PIRXOF	PIRXUL	PIRYAS
PITYAS	PITYEW	PITYIA	PITYOG	PITZEX
PIVDOO	PIWCIK	PIWKEL	PIWKUB	PIWNUE
PIWWEZ	PIYDEG	PIYDUW	PIYFAE	PMEANT
PMPZOL	POBDAL	POBJOI	POBZAK	POCBAN
POCBER	POCBUH	POCPED	POCPIH	POCPON
POCVEL	POCVUB	PODLAV	POFPAB	POFPEF
POFVOV	POGWUE	POHDUO	POJQEK	POJQIR
POKHAY10	POLLOU	POLLUZ	POLMAG	POLMEK
POLZIC	POMCOJ	POMKOU	PONYAS	POPJOT
POPMOX	POQHEL	POQPIX	POVGAK	POVGEO
POVGIS	POVJAL	POVXAC	POVYEF	POVYIJ
POVYOP	POVYUV	POVZAC	POVZIM	POVZOS
POVZUY	POWBAH	POWBEL	POWGOA	POWHAN
POWHER	POWHUH	POWJAP	POWJET	POWJUJ
POWMET	POWREB	POWRIF	POZCOZ	POZNOK
POZPAY	POZPUP	POZQAW	PRORES	PTZTCQ
PUBMUX	PUBNAE	PUBNEI	PUBNIM	PUCSEO
PUCSOY	PUCTEP	PUCTOZ	PUFFUS	PUFGUT
PUHFAA	PUHROZ03	PUHWUN	PUHXAU	PUJBOM
PUJHUY	PUJNIS	PUJVUO	PUJWEZ	PUJWUO
PUKDIJ	PUKKAH	PUKPER	PUKYEA	PULWUO
PUMQET	PUMVOI	PUMWEZ	PUMWID	PUNYUS
PUPGUD	PUPLOC	PUPMAP	PUQGEO	PUQQIB
PURDUD	PURFEP	PURFUF	PUTLUN	PUTMAU
PUTMIC	PUTMUO	PUTNAV	PUTPAV01	PUVMIC
PUVMOI	PUWFOD	PUWLAW	PUWREE	PUWROO
PUXKUQ	PUYTAE	PUYYUE	PUZBIV	PUZZIT
PUZZOZ	PUZZUF	PVVBGS01	PVVBHJ01	PYMAST
PYOCHP	PYOTCA10	PYRBPC	PYRBZQ	PYRCBZ
PYRCLN	PYRCYE10	PYRFLR	PYRPCT02	PYRPMA01
PYTQIM	PZTCNQ	QABZOL	QABZUQ	QACBAA
QACBAZ	QACVAT	QADGEH	QAFQEW	QAFSEY
QAFTID	QAFZUT	QAGHOY	QAGJAM	QAGJIU
QAHNIZ	QAHNOF	QAHNUL	QAHPAQ	QAHPAT
QAHPEU	QAHSIB	QAKRIF	QALDUE	QALKOE
QAMFOZ	QAMQUR	QAMRAY	QAMROM	QAMRUS
QAMSAZ	QAMSED	QANRUS	QAQZUD	QARWUC
QARXAJ	QARXEN	QARXIR	QARXOX	QASHEX
QASTUZ	QAVBUN	QAXZUN	QAYBAW	QAYBEA
QAYTUG	QAYVIW	QAYVOC	QAYWET	QAYWIX
QAYWOD	QAYXAQ	QAYXEU	QAYXIY	QAYXOE
QAYXUK	QAYYAR	QAYYEV	QAYYUL	QAYYUN
QAYZAS	QAYZAU	QAYZIA	QAYZIC	QAYZOI
QAYZUO	QAZBEB	QAZCOK	QAZCUQ	QAZDAX
QAZDIF	QAZFAZ	QAZFIH	QAZFON	QAZGEE
QAZGII	QAZGOO	QAZGUU	QAZHIJ	QAZHOP
QAZJAD	QECNEU	QECYII	QEDFEK	QEFCEJ
QEFPOG	QEGKAO	QEKFOE	QELYAI	QEMBOC
QEMKAV	QENFAQ	QENHAS	QENNEC	QENNIG
QENNOM	QERCAS	QERDEW	QERDOG	QERDUM
QETMOS	QETMUY	QETNAF	QEVWEW	QEVWIA
QEVWOG	QEVXOH	QEWHIL	QIBCEM	QIBCIQ
QIBCOW	QIGVEH	QIGVIL	QIGVOR	QIHBAK
QIHBEO	QIHBIS	QIHCAL	QIHCEP	QIHCIT
QIHCOZ	QIHDAM	QIJCUH	QILCAR	QILCEV
QILLOP	QILZOA	QIMHOJ	QIMHUP	QIMJAX
QINDOI	QINPEK	QINQOV	QINRAI01	QIPMIL
QIPMUX	QIPNEI	QIRKUZ	QIRNUC	QISHOS
QISMIQ	QIVBAA	QIZLES	QIZLET	QMEPHE
QOBCOB	QOBZIQ	QOBZOW	QOBZUC	QOCBAL
QODKIF	QODKUR	QODMEE	QODMII	QODMOO
QODMUU	QODNAB	QODNEF	QODNOP	QODNUV
QODPEH	QODPIL	QODPOR	QODQAE	QODQEF
QODQEI	QOFSIQ	QOFSOW	QOFSUC	QOFXUE
QOGBAR	QOGBEV	QOGBIZ	QOGMII	QOHXOB
QOLMAH	QOLMEL	QOLMIP	QOLMOV	QOLMUB
QOLNAI	QOLNEM	QOLNOW	QOLPUF	QOLQAM
QOLQEQ	QOLQIU	QOLQOA	QOLQUG	QOLRAN
QOLRER	QOLRIV	QOLROB	QOLRUH	QOLSAM
QOLWAP	QOLWET	QOLWIX	QOLWUM	QONYUP
QOQDIJ	QOQDUV	QOQFAD	QOQJOX	QOQKEO
QOQKOY	QOSCEG	QOSCOR	QOSWUT	QOSXAA
QOSXEC	QOSXEE	QOTCEH	QOVHOZ	QOVHUF
QOVQEA	QOVQIE	QOVQOK	QOVYOP	QOWHES
QOXMAS	QOXQAW	QQQAMS02	QQQDFA01	QQQEYV01
QUBQAF	QUBQEJ	QUBQOT	QUCKEH	QUETHU
QUFCEB	QUFJIL	QUFKEI	QUFROA	QUHRAO
QUHRES	QUIDON	QUKJIP	QUKKOY	QUKNER
QUKTAR	QUMDEJ	QUNQUM	QUOLUR	QUPNAQ
QUQPEZ	QUQPID	QUQPOJ	QUQXIL	QUSREC
QUVBIU	QUWVUB	QUWWAI	QUWXAI01	QUWZEO
QUWZIS	QUWZOY	QUYJEA	RABJUV	RABKAC
RABKEG	RABXIE	RACFEJ	RACFIN	RADDOQ
RADFEI	RADFOS	RADGAF	RADHAH	RADHEL
RADJAJ	RADJEN	RAFBOP	RAFDEJ	RAGNEU
RAGNIY	RAGSID	RAGSOJ	RAHHEN	RAHKUJ
RAHWUV	RALVOS	RALVUY	RALWAF	RALYOT
RAPHAR	RASBOD	RASCAQ	RATBET	RAVLIM
RAVLOS	RAVVUF	RAVXIY	RAVXOE	RAVXUK
RAVYAQ	RAVYAR	RAWBOG	RAWCOH	RAWCUN
RAWDAU	RAWDEY	RAWDIC	RAWFAW	RAXYEX
RAYLOS	RAZSUG	REBXED	REBXON	REBXUT
RECQOG	RECQUM	REDDOT	REDFAH	REDFIP
REDFOV	REDJAM	REDSAX	REDSIF	REDSOL
REDSUR	REDTAY	REDTEC01	REFCEK	REFQEY
REGKIX	REGKOD	REGKOF	REGKUK	REGKUL
REGLAS	REHMUM	REHNAT	REHSAA	REHSEE
REHSII	REHSOO	REHSUU	REHTAB	REKKAT
REKKIB	REKKOH	REKKUN	REKMAV	REKNED
REKNIH	REKNON	REKYUE	RELCUH	REMFEV
REPCOF	REPKAB01	REQVIT	REQVOZ	REQWAM
REQZUJ	RERBIA	RERCAT	RERCIB	RERNUZ
RESFOL	RESQOW	RETSEQ	REWJUA	REXNAL
REXNEP	REYPIU	REZDEG	REZREW	RICHOD
RIDFAN	RIDFER	RIDJOD	RIDKUK	RIDLEV
RIDPAV	RIDPEZ	RIDQIE	RIFQAY	RIGDES
RIGPED	RIGTIM	RIGTOS	RIHBUG	RIHGIY
RIHQOR	RIJFEY	RIJVOV	RIKKUR	RIKRAH
RIKYOZ	RIKYUF	RILJEB	RILJIF	RILJOL
RIMJAB	RIMWAO	RIMWIW	RIMWOC	RINHUT
RINPEM	RINPOW	RINTOZ	RIPXOG	RIPYAT
RIPYEX	RIQFOO	RIQXEX	RIRFAC	RIRGUV
RIRPOX	RIVMIV	RIWGAH	RIWJIQ	RIWWAW
RIWWEA	RIXBOS	RIXCAF	RIYVEB	RIYWAY01
RIYXUT	RIZWEC	RIZWOM	RIZWUS	ROCDOD
ROCPOR	RODSEK	RODSUA	ROFCAR	ROFCAT
ROFCEX	ROFCIB	ROFCOH	ROGKOO	ROGQUA
ROHWIX	ROJCEA	ROJRAM	ROJROZ	ROJSIS
ROJSIT	ROJZAR	ROKQAJ	ROKQEN	ROKQIR
ROKQUG	ROLFUU	ROMFAC	ROMQOC	RONBEE
RONDAA	ROPHIP	ROQLEQ	ROQLIU	ROQLOA
ROQMAN	ROQYED	ROQYIH	ROSMIX	ROSMOD
ROSPIB	ROSPOH	ROSPUN	ROSQAU	ROTHEP
ROTHIT	ROTREZ	ROVQAX	ROVSAY	ROWDEP
ROWHAP	ROWHET	RSHMTA	RUCDEZ	RUCDID
RUCDUP	RUCFAX	RUFYIC	RUFYOI	RUFYUP
RUGCED	RUGYEZ	RUGYID	RUHDOP	RUKGIP
RUMFOV	RUPFOY	RUPSAW	RURROM	RURRUS
RUTGOE	RUTGUK	RUTGUK01	RUTHEV	RUTMUP
RUTYUC	RUVVAF	RUWDUJ	RUWFAR	RUWFEV
RUWFIZ	RUWFOF	RUWGEW	RUWGIA	RUWHEX
RUWMIF	RUWPEG	RUXDAP	RUXLUS	RUXMAZ
RUXMED	RUXMIH	RUXMON	RUXMUT	RUXNAA
RUXPUV	RUXQAC	RUXQEG	RUXQUW	RUXRAD
RUXVUD01	RUXYOZ	RUYGIC	RUYHEZ	RUYHID
RUYHOJ	RUYHUP	RUYJAX	RUYTAI	RUYWIR
RUYXAM	RUYYAN	RUYYIV	RUYYUH	RUYZAO
RUZMOO	SABBAB	SABCEF	SABDOQ	SABVUP
SACCAF	SACJOW	SACSOE	SADDUW	SADFEI
SADTOI	SAFNOE	SAGFUD	SAHHEQ	SAHJAP
SAHJET	SAHJIX	SAHJOD	SAHJUJ	SAJCOY
SAJCUE	SAJDAL	SAJDEP	SAJJAR	SAKJOE
SAKLAR	SALCYS	SAMFOE	SAMGEV	SAMGIZ
SAMTEF	SAMWOT	SAMWUZ	SAMXAG	SANAPY
SANBER	SANBIV	SANFIZ	SAPDUJ	SAPFIB
SAPFOH	SAPLAW	SAPQOP	SAPQUV	SAPRAC
SARDAQ	SARDIY	SARDOE	SARJUQ	SARKII
SARLEC	SAVDUQ	SAXHIK	SAXPAK	SAXPEO
SAYMUB	SAYNEM	SAYNIQ	SAYNOW	SAYNOY
SAYNUC	SAYNUD	SAYPAK	SAYPAL	SAYPEO
SAYPOY	SAYPUE	SAYQAL	SEBKOC	SECJIV
SECXEG	SECXOQ	SECXUW	SECYAD	SECYIL
SECYOR	SECYUX	SECZAE	SECZEI	SECZIM
SECZOS	SECZUY	SEDFIT	SEDFUF	SEDGOA
SEDJUI	SEDMEV	SEDNIY	SEDWAA	SEDWEE
SEDYIK	SEFWUV	SEFXAC	SEGFUG	SEGHUI
SEMPEI	SEMPIM	SEMPOS	SENKIG	SENYIV
SEPKON	SEPLUV	SEPQUZ	SEPREK	SEPSIP
SEQRAJ	SERASC10	SERNAH	SERQAH	SERROZ
SERRUF	SESKUY	SESLIM	SESSIS	SETQOY
SETRIU	SETROA	SETRUG	SETSAN	SETWOD
SEVJAH	SEWWOG	SEWZEC	SEYHEM	SIBGUF
SIBHEQ	SIBYUA	SICGET	SICGIX	SIDSEF
SIDVOS	SIFREH	SIGPUW	SIGZUG	SIHBAP
SIHBET	SIHBIX	SIHBOA	SIHLON	SIHLUT
SIHMEE	SIHQOR	SIHRAE	SIJZOC	SIJZUI
SIKLIK	SIKTEO	SIKYIU	SILFEZ	SILKIH
SIMBIC	SIMBOI	SIMHAY	SIMXUK	SIMZEV
SIPSEQ	SIPSIU	SIPSOA	SIQBIE	SIQLOU
SIQNIS	SIQNOY	SIQNUE	SIQPAM	SIRBUR
SIRPOY	SIRPUE	SISZID	SITCUU	SIVBAA
SIVBII	SIVBUU	SIVRIY	SIXDOS	SIXFAH
SIXYAZ	SIYCEJ	SIYCIN	SIYWAZ	SIZKIX01
SIZZUZ	SKATCE10	SLCADC01	SMZTMP	SOBCUI
SOBNEE	SOCFAU	SOCMEE	SOCXIR	SODDIZ
SODDOF	SODKIG	SODKOM	SOGHAX	SOGSEP
SOGXUH	SOHXAQ	SOHXEU	SOJPEM	SOJVAQ
SOLBEC	SOLFAC	SOLFEG	SOLFIK	SOLFUW
SOLGAD	SOLHUY	SOLJAG	SOLJEK	SOLJIO
SOMHEI	SOMJEK	SOMKEL	SOQCOQ	SOQDIN
SOQKAN	SORWEB	SORWED	SORWIF	SORXED
SORXUV	SORYAC	SORYEG	SOVBOU	SOVDIQ
SOVFIS	SOVFOY	SOVGEP	SOVHEQ	SOVXUZ
SOVYAG	SOVYEK	SOVYIO	SOVYOU	SOVYUA
SOWDOA	SOWLOF	SOXJIY	SOYFIV	SUBPIR
SUBQIP	SUCTIV	SUDFOO	SUFFOO	SUFFUU
SUGXAW	SUGZUQ	SUHRAR	SUHYAY	SUKGUC
SULLAM	SULTHE01	SURLAS	SURMAD10	SURROM
SUTVAF	SUTVIO	SUVFUL	SUVGAS	SUVJEY
SUVZEO	SUWGOG	SUWLAZ	SUWLED	SUWLIH
SUWYIT	SUWYOZ	SUXVOW	SUXVUC	SUYBUL
SUYWEP	SUYYIW	SUYYOC	SUYZAP	SUZCOH
SUZGEA	SUZNUY	SUZQIO	SUZQOU	SUZZOC
TABXUP	TABYAW	TACBAC	TACBEG	TACBIK
TACBOQ	TACBUW	TACCAD	TACCEH	TACCUX
TACDAE	TACTAU	TACZII	TADQEX	TADQIB
TAFDAF	TAFDIN	TAGXEH	TAHHAL	TAHVAA
TAHVII	TAJHET	TALCOA	TALCUG	TAMBUE
TAMKUQ	TAMZAK	TANFAS	TANYUF	TAPMUU
TAPNAZ	TAPZIU	TAQTAJ	TARLAA	TARWAL
TASLAA	TASLEE	TAVZOI	TAWCUS	TAWFAB
TAWFEF	TAWFIJ	TAWFOP	TAWNEL	TAWSOB
TAXYID	TAXYUP	TAXZAW	TAYMUD	TAZLOW
TAZRAO	TAZWOH	TCQANT	TCQBDX	TCQNAP
TCQPAN10	TCQPEN10	TEBJIW	TECCAF	TECHOB
TECSAV	TECSEZ	TEDDIP	TEFDUD	TEFRIG
TEFROM	TEFRUS	TEFSAZ	TEFSED	TEFSIH
TEFSON	TEGFOC	TEGGET	TEGGIX	TEHNAW
TEHROQ	TEHSAD	TEJGUK01	TEJNEC	TEJYEN
TEKKID	TEKKOJ	TELBUJ	TELCAQ	TELCOE
TELDIZ	TELVIP	TEMDEU	TEMWOX	TENKIG
TENKUS	TENLAZ	TENNOR	TENNUX	TENSIQ
TENSOW	TENYAO	TENYES	TEPKEG	TEPKIK
TEPKOQ	TEPLAD	TEPMUW	TERSAK	TESBRP
TESJUZ	TETXUL	TEVLOW	TEWKOV	TEWKUB
TEWWID	TEXPOB	TEXTIC	TEXTOI	TEXTUN
TEXVAV	TEXVEA	TEXVIE	TEZBAE	TEZGIR
TEZMOC	TEZMUI	TEZNET	TEZNIX	TEZNOD
THLCTC	THOPBA	THYBNZ10	TIBSOP	TICDUF
TICFOA	TICKEV	TICREE	TICRII	TICROO
TICRUU	TICYIP	TICZUC	TIDFER	TIDFUH
TIDQAZ	TIFSUW	TIFTAD	TIGNUT	TIHMOO
TIHPAC	TIHSAH	TIJKIG	TIJKOM	TIJMUU
TIJTUB	TIJVAJ	TIKNUX	TIKPEJ	TIPFII
TIPJOU	TIPKAH	TIPKEL	TIPMAH	TIPWIY
TITFOS	TITHAG	TITZEB	TIVCOS	TIVVAX
TIWNET	TIWNIX	TIWPIB	TIWPUN	TIWZAA
TIXLAO	TIZVOO	TMABCA	TMFBRQ10	TMUBZP10
TMXSTQ10	TNBFBT	TNFLMB	TOBMAA	TOBMII
TODBEW	TODBIA	TODCEX	TODNIM	TOFBOI
TOFBUO	TOHFEB	TOHGUV	TOHLIO	TOHXEW
TOHZIC	TOHZOI	TOHZUO	TOJBAW	TOJBEA
TOJBIE	TOJBUQ	TOJCAX	TOJSOD	TOJXAT
TOJXEX	TOKFEG	TOKJUY	TOKWUM	TOLXUQ
TOLYAX	TOLYOL	TOMVID	TOMXEA	TOMXIE
TONFOR	TONGIM	TONGOS	TONMAL	TONMEP
TOPPNP	TOPWUT	TOPXAA	TORKUH	TORSEM02
TORTAY	TORTOK	TORTUQ	TORXOQ	TORYOR
TORZOS	TOSGUF	TOYHEW	TOYHOG	TOYHUM
TOZHOF	TPDTCB	TPOTCA	TPOXLC	TPYMAN
TTFCAN	TTFFAN	TUBBOK	TUBFII	TUBVOB
TUFDAB	TUFNUF	TUGJOW	TUGYIE	TUHHUZ
TUHJAH	TUHMIS	TUHWAW	TUJKOY	TUJKUE
TUJLEP	TUKFUB	TUKGAI	TULPIA	TUPLAT
TUPLUN	TUPRBN01	TUPYOT	TUQBIR	TURMBD
TUTPAA	TUTSOR	TUXBUK	TUZFEB	UBAJOZ
UBESOJ	UBEVAY	UBIKUN	UBIXUA	UBIYAH
UBIYOV	UBODIA	UBUBIC	UBUFIJ	UBUHOQ
UBUPEP	UBUPOZ	UBUQIU	UCASOJ	UCASUP
UCATUP	UCEROM	UCERUS	UCESAZ	UCETOO
UCEXAB	UCEXIJ	UCEXUV	UCOTIQ	UCOTUC
UDAMIW	UDEJIY	UDEJOE	UDEJUK	UDEKAR
UDEKEV	UDEKIZ	UDEQUP	UDERAW	UDERIE
UDIGET	UDIHIB	UDIHOH	UDIJAV	UDIQUV
UDOLIL	UDUZEY	UDUZOI	UFAGOX	UFAGUD
UFERED	UFETAA	UFETOR	UFEVEJ	UFEVUZ
UFEWAG	UGAWIK	UGOHOP	UGOHUV	UGONIP
UGOROZ	UGORUF	UGOSAM	UGOSEQ	UGOTER
UGOTUH	UGOVET	UGOVIX	UGOWEU	UGOWIY
UGUKOY	UHACIQ	UHACOW	UHACUC	UHADAJ
UHADIR	UHADOX	UHADUD	UHAFAL	UHAPUO
UHAQAV	UHAQEZ	UHAQID	UHAQOJ	UHAQUP
UHAWAD	UHAWIL	UHAXEI	UHELUO	UHEMEZ
UHEVIN	UHORUF	UHOSAM	UHOSEQ	UHOSIU
UHOSOA	UHOXAR	UHOXEV	UHUFOU	UHUFUA
UHUGAH	UHUNAM	UHUZII	UJEMOL	UJORAM
UJOREQ	UJUJAM	UJURUM	UJUSUN	UJUVAW
UJUVAY	UKELUT	UKOKIO01	UKOKUA	UKOSAP
UKOSET	UKOSOD	UKUSOJ	ULAWAF	ULAWEJ
ULAWOT	ULAWUZ	ULAZEM	ULAZIQ	ULECEU
ULEKIG	ULESUB	ULEWIS	ULIZUM	ULOCII
ULOKEL	ULOKIP	ULOKOV	ULOKUB	ULOXIC
ULUFIQ	ULUFIS	ULUZIM	ULUZOS	UMABAL
UMABAN	UMIBEY	UMIMOS	UMIMUY	UMINAF
UMINEJ	UMININ	UMIQIR	UMUYOR	UMUYUX
UMUZAE	UNAWUD	UNAXAK	UNEBOE	UNEFIE
UNEFOK	UNEFUO	UNEGAV	UNEGEZ	UNEYOB
UNEYUH	UNEZAO	UNEZES	UNEZUI	UNIBIC
UNISUG	UNITAN	UNUQOK	UPAVUE	UPEDOK
UPEHEE	UPIHIM	UPIWAS	UPOQEW	UPOQIA
UPUHUJ	UPUWEI	UQAMIK	UQEREP	UQIPEQ
URENOW	URIJAH	URIJIP	URIKAI	URIKEM
URIKOW	URIKUC	URILEN	URILIR	URILUD
URMALN	URNFRO	URODIP	UROXAL	URPRBN10
URUDER	USAFIE	USOBOU	USUBOB	UTEJAG
UVETIA	UVIMES	UWAJAF	UWEMUG	UWEPUI
UWOKIC	UXACAZ	UXATOE02	UXAXEX	UXEBOQ
UXEGOV	UXEPUK02	UXEQAR02	UXEQEV02	UXEQIZ02
UXOBEP	UXOBIT	UXOBOZ	UYAXEZ	UYIRIF
UYIRUR	UYOSUX	UYOTAE	UYOTIM	UYOTUY
UZACOP	UZEGUD	UZODUK	UZOXOX	UZUZAS
UZUZEW	VABNUJ	VABVID	VABVOL	VACCEK
VACFIO	VAFRIE	VAFWOP	VAFWUV	VAFXEG
VAFXIK	VAFYEH	VAFYOR	VAFZAE	VAFZEI
VAFZEK	VAGSEE	VAGSOO	VAGVAD	VAHYEL
VAJPOO	VAKJEX	VAKKUO	VAKTOR	VAKTOS
VAKTUX	VAKVIN	VAMBIX	VANSOV	VANSUB
VAPFEX	VAQTOW	VATMIN	VATTIV	VATXOF
VAVTIV	VAVVUJ	VAWDAA	VAWKUA	VAWLAG
VAXFOP	VAXFUV	VAXHEJ	VAXQUI	VAXRAP
VAXSAQ	VAXVOH	VAXVUN	VAXWEY	VAZLOA
VAZMIV	VAZMUH	VAZNAO	VECHUH	VECJAP
VECLIY	VECVEH	VEDFAM	VEDLOI	VEDYOU
VEDZUC01	VEFVIM	VEFWAF	VEFZEM	VEGFIY
VEGQEG	VEGRII	VEHDIW	VEHNIF	VEJQIN
VEJYUH	VEJZAO	VEJZIW	VEJZOC	VEKBEV
VEKBOC	VEKKIF	VEKTAG	VELBIA	VELVIU
VELVUG	VELWAN	VELWOB	VELWUH	VELXAO
VELXES	VEMKUT	VEMLAA	VEMZIX	VEMZUL
VENLUV	VEPWOF	VEPWUL	VEPXAS	VEQKIL
VERJUY	VESCUS	VESRUJ	VESWIB	VESWUN
VESWUO	VESXAU	VESXAV	VESXEZ	VESXIC
VESXOI	VESXUO	VESYEZ	VESYID	VESYUQ
VESZAX	VESZEB	VESZIF	VEVFIN	VEVFUZ
VEVGAG	VEVGEK	VEVGIO	VEVGOU	VEVGUA
VEVKEP	VEVPOD	VEVXAV	VEVYIE	VEVYIG
VEVYOM	VEVZED	VEVZIH	VEVZON	VEWJIQ
VEXQOE	VEXWUQ	VEYHIT	VEYLIX	VEYLUJ
VEZXOQ	VIBLEY	VIBYOX	VICFOC	VICHOF
VIFFEV	VIFKUR	VIGDAR01	VIGFAT	VIGFEX
VIGFIB	VIGFOH	VIGFUN	VIGFUO01	VIGGAU
VIGGEY	VIGGOI	VIGGUO	VIGTAG	VIGVOW
VIHGOI	VIHKUU	VIHMOQ	VIJTIR	VIJVAL
VIJYES	VIKSOZ	VIKTUF	VIKVAN	VIKVIV
VILFEB	VILRUE	VILSEP	VILSIT	VIMMEL
VIPQIV	VIPWAV	VIPXOJ	VIPXUP	VIPYAX
VIPYEB	VIPYOL	VIPYUR	VIPZAY	VIRSUM
VIRTEX	VIRYOM	VIRZED	VISWAX	VITKEP
VITKIT	VITKOZ	VITWIE	VITXEE	VIVYUU
VIVZAB	VIVZEF	VIVZIJ	VIVZOP	VIVZUV
VIWBAE	VIWBEI	VIWBIM	VIWFEN	VIWFIR
VIXLAR	VIXRIF	VIXWIL	VIXWOR	VIXWUX
VIXXAE	VIZNUO	VIZPAW	VIZPEA	VIZPIE
VIZPUQ	VIZQEB	VIZQIF	VIZQOL	VIZQUR
VIZROM	VIZSED	VOBYET	VOBZAQ	VOCHOK
VOCJAY	VOCTEO	VOCTIR	VOCTUD	VOCVAL
VOCVIT	VOCZET	VODCOH	VOFVUK	VOHKAG
VOHKOU	VOHKUA	VOHVIX	VOHWUL	VOJHAE
VOJKEN	VOJKIR	VOJKOX	VOJKUD	VOJREU
VOJRIY	VOKPIX	VOKYEC	VOLZUU	VOMGUA
VOMHAH	VOMHIP	VOMHOV	VOMMUF	VONPET
VOPCOU	VOPCUA	VOPQEZ	VOQCEM	VOQCIQ
VOQCOW	VOQCUC	VOQDAJ	VOQKOB	VORDAI
VORLOE	VOSREC	VOVRAB	VOXWAI	VOYMAA
VOYNUS	VOZNOP	VOZNUV	VUCCAX	VUGMIT
VUGMOZ	VUHFIO	VUHKEO	VUJSOJ	VUJTAW
VULLIZ	VULTEC	VUNRON	VUQVUZ	VUTNAB
VUWPUA	VUWQEL	VUWQIP	VUWQOV	VUWQUB
VUWRAI	VUXMEI	VUXRAI	VUXXAP	VUXXET
VUXXIX	VUYVIV	VUZCIC	VUZMEJ	VUZNIO
VUZZEW	VUZZIZ	VUZZUL	WABGEL	WABWEB
WACBEK	WACSAW	WACVED	WADBIM	WADXUX
WAFFUG	WAFPEZ	WAGREC	WAJVOU	WAJVUA
WAJWAH	WAJWEL	WAJXAI	WALNED	WALNON
WALNUT	WANCOE	WANCUK	WANDEV	WANJIG
WANJOM	WANMAC	WANMEG	WANMIK	WANMOQ
WANNOP	WANNUV	WANPIL	WANPOR	WAPPOT
WAPSUB	WAPTAI	WAPXOA	WAQZOG	WAQZUM
WARPIP	WARQAI	WARTUF	WASLAD	WASLEH
WATREP	WAVWIA	WAWDEE	WAWPAM	WAXSOG
WEDKUN	WEDLAU	WEDLUN	WEDLUO	WEDMAV
WEDMEZ	WEDWUA	WEDXAH	WEDXEL	WEDXIP
WEDXOV	WEDXUB	WEFGIZ	WEFKID	WEFKOJ
WEGTUA	WEGVAI	WEJHID	WEJWOX	WEMHEB
WEMQAH	WENHIH	WEPSUG	WEPTOB	WERHAD
WETHOV	WEVYIF	WEWDUA	WEXKEP	WEXQIA
WEXVUR	WEXWAY	WEXWEC	WEXXED	WEXXIH
WEXXON	WEYFEN	WEYWOO	WEZXOQ	WEZXUW
WIBSEH	WICZUF01	WIDNED	WIDRUW	WIGBIZ
WIGCEW	WIGNIL	WIGRAI	WIGREM	WIGRIQ
WIGRUC	WIGSEN	WIGSIR	WIGSOX	WIGSUD
WIGTAK	WIGTIS	WIGTUE	WIGVAM	WIGVIU
WIGXEQ	WIHDOJ	WIHFAW	WIKTEP	WILTOB
WINDAB	WINMIQ	WINTIW	WINZUO	WIPTOH
WIQNIV	WIRWID	WIRXEA	WIRXIE	WISSIC
WITGAH	WITKUH	WITMUH	WITRUP	WITVEC
WIVDUA	WIVFAI	WIVFEM	WIVHEP	WIVHIT
WIWNAU	WIXDIS	WIXDOY	WIXDUE	WIXFAM
WIYLAS	WIYLAT	WOBJOM	WOBQEK	WOCFAX
WOCHIH	WOCHON	WOCHUT	WOCVIT	WOFTOD
WOFVES	WOGWOH	WOHXAV	WOHXEZ	WOJBOO
WOJGUX	WOJHAE	WOJHEJ	WOJHIM	WOJQAN
WOJQIV	WOJQOB	WOJWUN	WOLTAV	WOLTOJ
WOMGIO	WOMGOV	WOMGUB	WOMHAI	WONZEG
WOPCAG	WOPCOV	WOPCUA	WOPPOH	WOPZUW
WOQBAF	WOQBUZ	WORDAK	WORNEZ	WORNID
WORXIK	WORXOQ	WORXUW	WORYAD	WOSFOB
WOTNAW	WOTNIE	WOTNOK	WOTRIJ	WOTWEJ
WOTWIN	WOTWOT	WOTWUZ	WOTZAG	WOTZEK
WOTZOU	WOTZUA	WOVBEO	WOVKUQ	WOVQUW
WOWFET	WOWGAQ	WOYPEH	WUBYUN	WUDHUA
WUDQAN	WUKBUB	WUKLAP	WUKRAV	WUKREZ
WUKRID	WUKROJ	WUNLEW	WUNLIA	WUNMAT01
WUNNUP	WUPSUV	WUPTIK	WUQDUJ	WUQQUW
WURNON	WURNUT	WURPAB	WURVIP	WUSTAH
WUSTEL	WUTHEA	WUTJAY	WUVKEE	WUVVUE
WUWRIQ	WUYPOX	WUYROX	WUZHOP	WUZMUZ
WUZYAT	XABPAU	XACXUX	XACYAE	XADXUY
XAFQAZ	XAGLOG	XAGMAT	XAHMIC	XAMCEW
XAMTOV	XAMWEO	XANZUK	XAPBAU	XAPMAC
XAPMIK	XAPVOZ	XAPVUF	XAPWIU	XAPWOA
XAPWUG	XAPYUL	XAPZAS	XAPZEW	XAPZIA
XAPZOG	XAPZUM	XAQBAV	XAQFUS	XAQPEL
XAQQIQ	XAQQOW	XAQQUC	XAQRAJ	XAQRIR
XAQZAR	XASCUP	XASDAW	XASDEA	XASDIE
XAVTEW	XAVTIA	XAWTUL	XAXGEL	XAXPIV02
XAXPOB	XAXPUH	XAYLOB	XAZRIC	XAZSID
XEBFES	XEBKIY	XEBPAY	XEBTIH	XECPAZ
XECPED	XECPIH	XECPON	XECQII	XECQOO
XECQUU	XECRAB	XECREF	XECROP	XECXOV
XEFTIO	XEGHEW	XEHMAY	XEJQEI	XEJQIM
XEJQOS	XEJWOZ	XEJWUF	XEJXAM	XEJXEQ
XEJXIU	XELKUU	XEMBOI	XEMBUO	XEMCAV
XEMCEZ	XEMCUP	XENGAB	XEPBIF	XEPBOL
XEPBUR	XEPCAY	XEQCIH	XEQCON	XEQCUT
XEQDAA	XEQDII	XERBUU	XERCAB	XERCEF
XERCIJ	XESSAQ	XESXOJ	XETLEO	XETLIS
XETSOF	XETSUL	XETTEW	XETYUR	XETZIG
XEVCEG	XEWTIC	XEWTUO	XEWVAW	XEXCAE
XEXCEI	XEYLUI	XEYMAP	XEZDIQ	XIBFUJ
XIBGAQ	XIBGUL	XIBNII	XIBNOO	XIBNUU
XIBPAC	XIBQUU	XICGUO	XICSAF	XIDGAU
XIDGEY	XIDLEC	XIFKUT01	XIFLAA	XIFNAC01
XIGPEL	XIGPIP	XIGPOV	XIHNOS	XIKPIT
XIPNUI	XIPPAQ	XIPSEW	XIPTOG	XIPVAU
XIPXEZ	XIQKUG	XISCUZ	XISDAG	XISDUB
XISFAJ	XISFEN	XISPEX	XISPIB	XISPOH
XISYOQ	XISYUW	XIVSIE	XIVTAX	XIWDAI
XIWDIQ	XIWHES	XIXTOQ	XIYNAX	XIYSAC
XIYSEG	XIYSOQ	XIYWIM	XOBCAT	XOBCEX
XOBCUN	XOBGIF	XOBGUR	XOBHAY	XOBHEC
XOBHIF	XOBROW	XOBRUC	XOCLOS01	XODPIR
XODPOX	XODWAR	XOGDII	XOGDOO	XOGFAC
XOGFIK	XOGMIR	XOGMUD	XOGNEO	XOGNOY
XOGPAM	XOGYEY	XOHVUM	XOHWAU	XOHWEX
XOHWIB	XOHWOH	XOHWUN	XOHXAU	XOJMOZ
XOJMUF	XOJNAM	XOJNIU	XOJNOA	XOJNUG
XOJPAO	XOJPAP	XOJRAS	XOJYEC	XOKBOO
XOKSUN	XOKTIC	XOKVEA	XOLFIP	XOLHOW
XOLHUC	XOMLOA	XOMZEG	XOMZOQ	XONBAF
XONBEJ	XONBIN	XONBOT	XONCIO	XONCUA
XONPOF	XONPUN	XONQEY	XONQIC	XONQOI
XOPYEJ	XOPYUZ	XOPZOU	XORMUM	XORXIM
XOSGET	XOSWIN	XOTYOV	XOTYUB	XOWKAX
XOWKEB	XOWKIF	XOWVUD	XOWWAK	XOYWAM
XOZSOV	XUBJIQ	XUBJOW	XUBKUD	XUBSUJ
XUBXIC	XUDCII	XUDCUX	XUDDAE	XUDYED
XUGPAQ	XUGPEU	XUGWUU	XUGXEF	XUHCAH
XUHNUJ	XUKNEY	XUKZEI	XUMJUN	XUNGUI
XUNHAP	XUNHIX	XUNHOD	XUNHUJ	XUNJAR
XUTWUG	XUVPIO	XUVPUA	XUVQIP	XUVQOV
XUVQUB	XUVSAJ	XUVSIR	XUVSUD	XUVTEO
XUVTIS	XUVTOY	XUVTUE	XUVVAM	XUWFIG
XUWFOM	XUYBIE	XUYBUQ	XUYKIM	YABHAM
YABHIU	YACDUE	YACFAM	YACFIU	YACNOF
YACNUL	YACQOL	YACQUR	YAFGOC	YAFJUK
YAFKOI	YAFVOS	YAFZAG01	YAHFOC	YAHJIC
YAHNOM	YAHQEF	YAHRIK	YAJFIB	YAJGEY
YAJGIC	YAJGOI	YAJVAJ	YAJVEN	YAKRIO
YAKVAI	YAKVEM	YAKVIQ	YALDUN	YALJUT
YALKEB	YALKIF	YALQOU	YALRAH	YALREL
YALRIP	YAMMAB	YAMMUV	YAMPIM	YAMZOC
YANBEX	YANNEH	YANNIN	YANNOT	YANNUZ
YANPAH	YANPEL	YARXAS	YASGEG	YASGIK
YASGOQ	YATJUA	YAVQET	YAVXEA	YAWLIR
YAWQOD	YAXDIL	YAXNOB	YAXRAS	YAXSUN
YAXWOL	YAZTIC	YEBGEU	YECHAQ	YECHEU
YECHIY	YECHOE	YECHUK	YECJAS	YEGFAR
YEJKON	YEMPUB	YEPCOM	YEPHOT	YEPJEL
YEPJOT	YEPJUB	YEPKAI	YEPRIV	YERBOM
YERYUS	YERZAZ	YESZAX	YESZEB	YETKEQ
YETKOA	YEVMIY	YEVMUK	YEVNAR	YEVNEV
YEVNIZ	YEXQAT	YEXSEA	YEYNAR	YICDOD
YICDUJ	YICKON	YICKUT	YICLAA	YICLEE
YIFLAB	YIHJUU	YIKQUG	YIKRAN	YILGOP
YIMNIT	YIMYAU	YIMZAY	YIMZIG	YIMZOM
YINRIY	YINWAV	YINWID	YINZOM	YIPCIK
YIPFAF	YIPQIA	YIRCEJ	YIRDIP	YIRFAJ
YIRLOB	YIRREZ	YISDIN	YISKAO	YISPEY
YISTEZ	YIVHUI01	YIVNID	YIWXEJ	YIWXOT
YIWXUZ	YIWYAG	YIZREF	YIZXEL	YIZXIP
YIZXOV	YIZZAL	YIZZEP	YOCSAL	YOCZIB
YOCZUL	YODBEA	YODTIX	YODYAR	YOFDIJ
YOFWEW	YOFWIA	YOGCOO	YOGKOX	YOGROE
YOJQIX	YOLJIS	YOLQOF	YOMKAN	YONCAI
YONLAO	YONVAY	YORGET	YORJOF	YORREC
YORVEJ	YOSMOI	YOTSOR	YOTSUX	YOTTEI
YOVGAU	YOVMAA	YOVMEE	YOVMUU	YOVTUY
YOYXUI	YOZBAT	YOZHON	YUCBIK	YUCBOQ
YUCBUW	YUCCAD	YUCPIW	YUCQUJ	YUCVAU
YUFDIO	YUFDUA	YUFFIQ	YUFGAJ	YUFPIA
YUFQOH	YUFQUM	YUHLAP	YUHLET	YUHLOD
YUHTAY	YUJDAI	YUJJOE	YUJKAR	YUJKEV
YUJLOG	YUJNAU	YUJQUR	YUJRAY	YUMQOO
YUNYOV	YUNZAI	YUPWOW	YUQHEY	YUQLOM
YUQQOS	YUQYOZ	YUQYUF	YURPAD	YUSRAH
YUSREL	YUWNEJ	YUYFON	YUYFUT	YUYFUU
YUYQAM	YUZVEV	ZABLIA	ZABLOG	ZABLUM
ZABMAT	ZABRAV	ZABREZ	ZADMAS	ZADVOS
ZAGKOH	ZAGKUN	ZAGRAA	ZAGROO	ZAJCOC
ZAJDAP	ZAJHOH	ZAJJAV	ZAJJEZ	ZAJKOK
ZAKSAI	ZAKSIQ	ZANQIR	ZANQOX	ZANQUD
ZANREO06	ZAPDAY	ZAQSOB	ZAQTUG	ZAQYUO
ZARFUV	ZARQEO	ZARYOJ	ZASWIB	ZAVXAV
ZAVXEZ	ZAWSIC	ZAYQEV	ZAZLER	ZEBDAO
ZEBLAV	ZEBWOU	ZEBXEL	ZEBXOV	ZECXEN
ZEDDEU	ZEDJOH	ZEDJUN	ZEDYOZ	ZEFCEU
ZEFFEX01	ZEFKIG	ZEFKOM	ZEFTOV	ZEFVAJ
ZEFWAK	ZEHDUL	ZEHFAT	ZEHRUC	ZEHSEN
ZEHSIR	ZEHSOX	ZEHSUD	ZEHTAK	ZEJLIM
ZEKPIR01	ZEKQAJ	ZEKQEN	ZEKYEW	ZEKYIA
ZELDAY	ZEPGAC	ZEQCEG	ZESFAE	ZESLUH
ZESMAO	ZESMIW	ZEVSIC	ZEVWEE	ZEVXEG
ZEXGUH	ZEXHAO	ZEXHES	ZEXHIW	ZEXHOC
ZEXHUI	ZEXJAQ	ZEXJEU	ZEXJIY	ZEXJOE
ZEXMOH	ZEXTIF	ZEXVUV	ZEXWEG	ZEXWIK
ZEYNAV	ZEYNEZ	ZEYNID	ZEYNUP	ZEZGOC
ZEZHAP	ZEZHIV	ZIBCEU	ZIBSUB	ZIBZUH
ZIFWOA	ZIGFON	ZIGGAA	ZIGGEE	ZIGGII
ZIGNOU	ZIHHAZ	ZIJHAD	ZIJQOY	ZIKNOY
ZIKPUG	ZILCOO	ZILLUB	ZILMAI	ZILMEM01
ZINFEJ01	ZINPEU	ZINPIY	ZINPUK	ZINZUR
ZIPBAB	ZIPBEF	ZIPBIJ	ZIPGIR	ZIPGUD
ZIPHEO	ZIPHOY	ZIPJAM	ZIPJEQ	ZIPZIH
ZIQDUA	ZIQFAI	ZIQFEM	ZIRBIN	ZIRPIC
ZIRPOI	ZISZEJ	ZISZIN	ZITBAI	ZITBUC
ZITCAJ	ZITCEN	ZITCIR	ZITCOX	ZITCUD
ZIYFOF	ZIYYOX	ZIYYUD	ZIYZAK	ZIZRUX
ZIZYUE	ZOBBEZ	ZOBCOK	ZOCRIU	ZODWEU
ZOGCOP	ZOGSOF	ZOGSUL	ZOGTAS	ZOGTUM
ZOGVAU	ZOGVIC	ZOGVUO	ZOHTEX	ZOHTIB
ZOHTOH	ZOHTUN	ZOHVEZ	ZOHVID	ZOHVUP
ZOHWAW	ZOHWEA	ZOHWIE	ZOHWOK	ZOHWUQ
ZOHXAX	ZOJCUZ	ZOKYON	ZOKYUV	ZOMDAJ
ZONQIC	ZONYOQ	ZORVIL	ZOTGUN	ZOTHOI
ZOTJIE	ZOTKEB	ZOTKOL	ZOTKUR	ZOTLAY
ZOTLIG	ZOTLOM	ZOXSEK	ZOXVUF	ZOYBEW
ZOYCAT	ZOYCEX	ZOYCOH	ZOYXAP	ZOYYAQ
ZPHCYQ	ZUDBIJ	ZUFPEX	ZUFQAU	ZUFWUU
ZUFXAB	ZUFXEF	ZUFXIJ	ZUHZEK	ZUKXAE
ZUKXEI	ZUKXOS	ZUKXUY	ZUPJEZ	ZUPJID
ZUPKUQ	ZUPLAX	ZUPLEB	ZUTLUV	ZUVYAQ
ZUWKUX	ZUYLAI	ZUYZEA	ZUYZOK	ZUYZUQ
ZUZBAZ	ZUZBED	ZUZBIH	ZUZBON	ZUZDIH
ZUZDON	ZUZDUT	ZUZFAB	ZZZAKD10	ZZZAXS10
ZZZGKE01	ZZZGMW01	ZZZLJY01	ZZZOZY01
