# Supplementary material for: Coupling complementary strategy to flexible graph neural network for quick discovery of coformer in diverse co-crystal materials
Source: Nat Commun. 2021 Oct 12;12:5950. doi: 10.1038/s41467-021-26226-7 (PMC8511140; doi:10.1038/s41467-021-26226-7)
Supplement: Supplementary file 4 — Supplementary Data 2 [file 41467_2021_26226_MOESM4_ESM.xlsx]

## Sheet: Sheet1
Supplementary Data 2: The 1052 Negative samples in cocrystal dataset constructed. CID is the Compound CID of PubChem.
Number	CID	Co-former 1	CID	Co-former 2	Reference
1	8376	CC1=C(C=C(C=C1[N+](=O)[O-])[N+](=O)[O-])[N+](=O)[O-]	338	OC(=O)C1=CC=CC=C1O	Sangster, J. Phase Diagrams and Thermodynamic Properties of Binary and Ternary Systems Based on Nitroaromatic Compounds. J. Phys. Chem. Ref. Data 1997, 26 (2), 351-502.
2	8376	CC1=C(C=C(C=C1[N+](=O)[O-])[N+](=O)[O-])[N+](=O)[O-]	243	OC(=O)C1=CC=CC=C1	Sangster, J. Phase Diagrams and Thermodynamic Properties of Binary and Ternary Systems Based on Nitroaromatic Compounds. J. Phys. Chem. Ref. Data. 1997, 26 (2), 351-502.
3	8461	CC1=C(C=C(C=C1)[N+](=O)[O-])[N+](=O)[O-]	338	OC(=O)C1=CC=CC=C1O	Sangster, J. Phase Diagrams and Thermodynamic Properties of Binary and Ternary Systems Based on Nitroaromatic Compounds. J. Phys. Chem. Ref. Data 1997, 26 (2), 351-502.
4	8461	CC1=C(C=C(C=C1)[N+](=O)[O-])[N+](=O)[O-]	243	OC(=O)C1=CC=CC=C1	Sangster, J. Phase Diagrams and Thermodynamic Properties ofBinary and Ternary Systems Based on Nitroaromatic Compounds. J. Phys. Chem. Ref. Data 1997, 26 (2), 351-502.
5	8374	OC(=O)C1=CC=CC=C1Cl	338	OC(=O)C1=CC=CC=C1O	Meltzer, V.; Pincu, E. A DSC Study for Binary Mixture of 2-Chlorobenzoic Acid with Salicylic Acid. Rev. Roum. Chim. 2009, 5 4(5), 333-338.
6	8374	OC(=O)C1=CC=CC=C1Cl	243	OC(=O)C1=CC=CC=C1	Reschke, T.; Zherikova, K. V.; Verevkin, S. P.; Held, C. Benzoic Acid and Chlorobenzoic Acids: Thermodynamic Study of the Pure Compounds and Binary Mixtures With Water. J. Pharm. Sci. 2016, 105 (3), 1050-1058.
7	6947	OC1=CC=CC=C1[N+](=O)[O-]	243	OC(=O)C1=CC=CC=C1	Sangster, J. Phase Diagrams and Thermodynamic Properties of Binary and Ternary Systems Based on Nitroaromatic Compounds. J. Phys. Chem. Ref. Data 1997, 26 (2), 351-502.
8	342403	NC(=O)C1=CC(=CC=C1)O	338	OC(=O)C1=CC=CC=C1O	Manin, A. N.; Voronin, A. P.; Drozd, K. V.; Manin, N. G.; Bauer-Brandl, A.; Perlovich, G. L. Cocrystal Screening of Hydroxybenzamides with Benzoic Acid Derivatives: A Comparative Study ofThermal and Solution-Based Methods. Eur. J. Pharm. Sci. 2014, 65, 56-64
9	342403	NC(=O)C1=CC(=CC=C1)O	243	OC(=O)C1=CC=CC=C1	Manin, A. N.; Voronin, A. P.; Drozd, K. V.; Manin, N. G.; Bauer-Brandl, A.; Perlovich, G. L. Cocrystal Screening of Hydroxybenzamides with Benzoic Acid Derivatives: A Comparative Study of Thermal and Solution-Based Methods. Eur. J. Pharm. Sci. 2014, 65, 56-64
10	21510350	CC(CCCC(O)=O)CC(O)=O	243	OC(=O)C1=CC=CC=C1	Wang, T. C.; Deng, K. C. Solid-Liquid Equilibria for ThreeBinary Mixtures of Benzoic Acid with Heptanedioic Acid, 3-Methylpentanedioic Acid, and 2,3-Dimethylbutanedioic Acid. J.Chem. Eng. Data 2012, 57 (1), 78-81.
11	980	OC1=CC=C(C=C1)[N+](=O)[O-]	338	OC(=O)C1=CC=CC=C1O	Sangster, J. Phase Diagrams and Thermodynamic Properties of Binary and Ternary Systems Based on Nitroaromatic Compounds. J. Phys. Chem. Ref. Data 1997, 26 (2), 351-502.
12	980	OC1=CC=C(C=C1)[N+](=O)[O-]	243	OC(=O)C1=CC=CC=C1	Sangster, J. Phase Diagrams and Thermodynamic Properties of Binary and Ternary Systems Based on Nitroaromatic Compounds. J. Phys. Chem. Ref. Data 1997, 26 (2), 351-502.
13	980	OC1=CC=C(C=C1)[N+](=O)[O-]	444539	OC(=O)C=CC1=CC=CC=C1	Singh, N. B.; Kumar, P. Solidification Behavior of the Cinnamic Acid-P -Nitrophenol Eutectic System. J. Chem. Eng. Data 1986, 31 (4), 406-408.
14	178	CC(N)=O	243	OC(=O)C1=CC=CC=C1	Kumar, R.; Kumar, R.; Dixit, A. Thermal Phase Diagram of Acetamide-Benzoic Acid and Benzoic Acid-Phthalimide Binary Systems for Solar Thermal Applications. AIP Conf. Proc. 2015, 1728, 20687.
15	2331	NC(=O)C1=CC=CC=C1	7420	OC(=O)C1=CC(=CC=C1)O	Cysewski, P.; Przybyłek, M.; Zioł́ kowska, D.; Mroczyńska, K. Exploring the Cocrystallization Potential of Urea and Benzamide. J. Mol. Model. 2016, 22 (5), 103.
16	2331	NC(=O)C1=CC=CC=C1	135	OC(=O)C1=CC=C(O)C=C1	Cysewski, P.; Przybyłek, M.; Zioł́ kowska, D.; Mroczyńska, K. Exploring the Cocrystallization Potential of Urea and Benzamide. J. Mol. Model. 2016, 22 (5), 103.
					Seaton, C. C.; Parkin, A. Making Benzamide Cocrystals with Benzoic Acids: The Influence of Chemical Structure. Cryst. Growth Des. 2011, 11 (5), 1502-1511.
17	2331	NC(=O)C1=CC=CC=C1	243	OC(=O)C1=CC=CC=C1	Cysewski, P.; Przybyłek, M.; Zioł́ kowska, D.; Mroczyńska, K. Exploring the Cocrystallization Potential of Urea and Benzamide. J. Mol. Model. 2016, 22 (5), 103.
					Seaton, C. C.; Parkin, A. Making Benzamide Cocrystals with Benzoic Acids: The Influence of Chemical Structure. Cryst. Growth Des. 2011, 11 (5), 1502-1511.
					Singh, N. B.; Das, S. S.; Singh, N. P.; Agrawal, T. Computer Simulation, Thermodynamic and Microstructural Studies of Benzamide-Benzoic Acid Eutectic System. J. Cryst. Growth 2008, 310 (11), 2878-2884.
18	2331	NC(=O)C1=CC=CC=C1	445858	COC1=C(O)C=CC(=C1)C=CC(O)=O	Maciej, Przybyłek.; Piotr, Cysewski. Distinguishing Cocrystals from Simple Eutectic Mixtures: Phenolic Acids as Potential Pharmaceutical Coformers. Cryst. Growth Des. 2018, 18, 3524-3534
19	8651	O=C(C1=CC=CC=C1)C(=O)C1=CC=CC=C1	243	OC(=O)C1=CC=CC=C1	Sharma, B. L.; Kant, R.; Sharma, R.; Tandon, S. Deviations of Binary Organic Eutectic Melt Systems. Mater. Chem. Phys. 2003, 82 (1), 216-224.
20	243	OC(=O)C1=CC=CC=C1	338	OC(=O)C1=CC=CC=C1O	Sharma, S.; Kumar, A.; Singh, V. Dependence of Eutectic - Composition on Densities of Components of Binary Eutectic Mixtures of Solid Carboxylic Acids. IOSR J. Appl. Chem. 2012, 3 (1), 18-22.
21	64685	CC1(C)C2CCC1(C)C(O)C2	338	OC(=O)C1=CC=CC=C1O	Cui, D. X.; Sugibayashi, K.; Morimoto, Y.; Li, F. L. Study on Transdermal Absorption of Borneol-Salicylic Acid Eutectic Mixture. Acta Pharm. Sin. 1989, 24 (7), 556-559.
22	444539	OC(=O)C=CC1=CC=CC=C1	243	OC(=O)C1=CC=CC=C1	Sharma, B. L.; Jamwal, R.; Kant, R. Thermodynamic and Lamella Models Relationship for the Eutectic System Benzoic Acid - Cinnamic Acid. Cryst. Res. Technol. 2004, 39 (5), 454-464.
23	969516	COC1=C(O)C=CC(=C1)C=CC(=O)CC(=O)C=CC1=CC(=C(O)C=C1)OC	338	OC(=O)C1=CC=CC=C1O	Sathisaran, I.; Dalvi, S. V. Crystal Engineering of Curcumin with Salicylic Acid and Hydroxyquinol as Coformers. Cryst. Growth Des. 2017, 17 (7), 3974-3988.
24	969516	COC1=C(O)C=CC(=C1)C=CC(=O)CC(=O)C=CC1=CC(=C(O)C=C1)OC	135	OC(=O)C1=CC=C(O)C=C1	Goud, N. R.; Suresh, K.; Sanphui, P.; Nangia, A. Fast Dissolving Eutectic Compositions of Curcumin. Int. J. Pharm. 2012, 439 (1-2), 63-72.
25	969516	COC1=C(O)C=CC(=C1)C=CC(=O)CC(=O)C=CC1=CC(=C(O)C=C1)OC	445858	COC1=C(O)C=CC(=C1)C=CC(O)=O	Goud, N. R.; Suresh, K.; Sanphui, P.; Nangia, A. Fast Dissolving Eutectic Compositions of Curcumin. Int. J. Pharm. 2012, 439 (1-2), 63-72.
26	3282	CCOC1=CC=CC=C1C(N)=O	7420	OC(=O)C1=CC(=CC=C1)O	Przybyłek, M.; Zioł́ kowska, D.; Mroczyńska, K.; Cysewski, P. Propensity of Salicylamide and Ethenzamide Cocrystallization with Aromatic Carboxylic Acids. Eur. J. Pharm. Sci. 2016, 85, 132-140.
27	70726	O=C1CCCC(=O)N1	338	OC(=O)C1=CC=CC=C1O	Kaur, R.; Gautam, R.; Cherukuvada, S.; Guru Row, T. N. Do Carboximide-Carboxylic Acid Combinations Form Co-Crystals? The Role of Hydroxyl Substitution on the Formation of Co-Crystals and Eutectics. IUCrJ 2015, 2 (3), 341-351.
28	70726	O=C1CCCC(=O)N1	7420	OC(=O)C1=CC(=CC=C1)O	Kaur, R.; Gautam, R.; Cherukuvada, S.; Guru Row, T. N. Do Carboximide-Carboxylic Acid Combinations Form Co-Crystals? The Role of Hydroxyl Substitution on the Formation of Co-Crystals and Eutectics. IUCrJ 2015, 2 (3), 341-351.
29	70726	O=C1CCCC(=O)N1	243	OC(=O)C1=CC=CC=C1	Kaur, R.; Gautam, R.; Cherukuvada, S.; Guru Row, T. N. Do Carboximide-Carboxylic Acid Combinations Form Co-Crystals? The Role of Hydroxyl Substitution on the Formation of Co-Crystals and Eutectics. IUCrJ 2015, 2 (3), 341-351.
30	3715	COC1=CC2=C(C=C1)N(C(=C2CC(O)=O)C)C(=O)C1=CC=C(Cl)C=C1	6844	OC(=O)C1=C(O)C2=CC=CC=C2C=C1	Kojima, T.; Tsutsumi, S.; Yamamoto, K.; Ikeda, Y.; Moriwaki, T. High-Throughput Cocrystal Slurry Screening by Use of in Situ Raman Microscopy and Multi-Well Plate. Int. J. Pharm. 2010, 399 (1-2), 52- 59.
31	3715	COC1=CC2=C(C=C1)N(C(=C2CC(O)=O)C)C(=O)C1=CC=C(Cl)C=C1	3469	OC(=O)C1=C(O)C=CC(=C1)O	Kojima, T.; Tsutsumi, S.; Yamamoto, K.; Ikeda, Y.; Moriwaki, T. High-Throughput Cocrystal Slurry Screening by Use of in Situ Raman Microscopy and Multi-Well Plate. Int. J. Pharm. 2010, 399 (1-2), 52- 59.
32	3715	COC1=CC2=C(C=C1)N(C(=C2CC(O)=O)C)C(=O)C1=CC=C(Cl)C=C1	338	OC(=O)C1=CC=CC=C1O	Kojima, T.; Tsutsumi, S.; Yamamoto, K.; Ikeda, Y.; Moriwaki, T. High-Throughput Cocrystal Slurry Screening by Use of in Situ Raman Microscopy and Multi-Well Plate. Int. J. Pharm. 2010, 399 (1-2), 52- 59.
33	3715	COC1=CC2=C(C=C1)N(C(=C2CC(O)=O)C)C(=O)C1=CC=C(Cl)C=C1	135	OC(=O)C1=CC=C(O)C=C1	Kojima, T.; Tsutsumi, S.; Yamamoto, K.; Ikeda, Y.; Moriwaki, T. High-Throughput Cocrystal Slurry Screening by Use of in Situ Raman Microscopy and Multi-Well Plate. Int. J. Pharm. 2010, 399 (1-2), 52- 59.
34	3715	COC1=CC2=C(C=C1)N(C(=C2CC(O)=O)C)C(=O)C1=CC=C(Cl)C=C1	243	OC(=O)C1=CC=CC=C1	Kojima, T.; Tsutsumi, S.; Yamamoto, K.; Ikeda, Y.; Moriwaki, T. High-Throughput Cocrystal Slurry Screening by Use of in Situ Raman Microscopy and Multi-Well Plate. Int. J. Pharm. 2010, 399 (1-2), 52- 59.
35	10935	O=C1NC(=O)C=C1	338	OC(=O)C1=CC=CC=C1O	Kaur, R.; Gautam, R.; Cherukuvada, S.; Guru Row, T. N. Do Carboximide-Carboxylic Acid Combinations Form Co-Crystals? The Role of Hydroxyl Substitution on the Formation of Co-Crystals and Eutectics. IUCrJ 2015, 2 (3), 341-351.
36	10935	O=C1NC(=O)C=C1	7420	OC(=O)C1=CC(=CC=C1)O	Kaur, R.; Gautam, R.; Cherukuvada, S.; Guru Row, T. N. Do Carboximide-Carboxylic Acid Combinations Form Co-Crystals? The Role of Hydroxyl Substitution on the Formation of Co-Crystals and Eutectics. IUCrJ 2015, 2 (3), 341-351.
37	10935	O=C1NC(=O)C=C1	243	OC(=O)C1=CC=CC=C1	Kaur, R.; Gautam, R.; Cherukuvada, S.; Guru Row, T. N. Do Carboximide-Carboxylic Acid Combinations Form Co-Crystals? The Role of Hydroxyl Substitution on the Formation of Co-Crystals and Eutectics. IUCrJ 2015, 2 (3), 341-351.
38	867	OC(=O)CC(O)=O	338	OC(=O)C1=CC=CC=C1O	Sharma, S.; Kumar, A.; Singh, V. Dependence of Eutectic - Composition on Densities of Components of Binary Eutectic Mixtures of Solid Carboxylic Acids. IOSR J. Appl. Chem. 2012, 3 (1), 18-22.
39	867	OC(=O)CC(O)=O	243	OC(=O)C1=CC=CC=C1	Sharma, S.; Kumar, A.; Singh, V. Dependence of Eutectic - Composition on Densities of Components of Binary Eutectic Mixtures of Solid Carboxylic Acids. IOSR J. Appl. Chem. 2012, 3 (1), 18-22.
40	1254	CC(C)C1CCC(C)CC1O	338	OC(=O)C1=CC=CC=C1O	Zuń, M.; Wojciechowska, K.; Dwornicka, D.; Poleszak, E. The Influence of the Eutectic Mixtures: Salicylic Acid - Menthol and Benzocaine - Menthol on Physical Properties of the Creams with Fluconazole. Curr. Issues Pharm. Med. Sci. 2013, 26 (4), 457-460.
41	931	C1=CC=C2C=CC=CC2=C1	243	OC(=O)C1=CC=CC=C1	Postnikov, V. A. Phase Diagram of the Eutectic Benzoic Acid Naphthalene System in the Temperature Range of 300-400 K. Russ. J. Phys. Chem. A 2014, 88 (8), 1336-1339.
42	971	OC(=O)C(O)=O	243	OC(=O)C1=CC=CC=C1	Sharma, S.; Kumar, A.; Singh, V. Dependence of Eutectic - Composition on Densities of Components of Binary Eutectic Mixtures of Solid Carboxylic Acids. IOSR J. Appl. Chem. 2012, 3 (1), 18-22.
43	995	C1=CC=C2C(=C1)C=CC1=CC=CC=C21	338	OC(=O)C1=CC=CC=C1O	Mayer, M. M.; Howell, W. J.; Tomasko, D. L.; Eckert, C. A. Solid-Liquid Equilibria in the Systems Thianthrene + Phenanthrene, Salicylic Acid + Phenanthrene, and 3-Hydroxybenzoic Acid + Phenanthrene. J. Chem. Eng. Data 1990, 35 (4), 446-449.
44	995	C1=CC=C2C(=C1)C=CC1=CC=CC=C21	243	OC(=O)C1=CC=CC=C1	Rai, U. S.; Shekhar, H. Chemistry of Organic Eutectics: Phenanthrene-Benzoic Acid and Phenanthrene-Cinnamic Acid Systems. Cryst. Res. Technol. 1990, 25 (7), 771-779.
45	995	C1=CC=C2C(=C1)C=CC1=CC=CC=C21	7420	OC(=O)C1=CC(=CC=C1)O	Mayer, M. M.; Howell, W. J.; Tomasko, D. L.; Eckert, C. A. Solid-Liquid Equilibria in the Systems Thianthrene + Phenanthrene, Salicylic Acid + Phenanthrene, and 3-Hydroxybenzoic Acid + Phenanthrene. J. Chem. Eng. Data 1990, 35 (4), 446-449.
46	995	C1=CC=C2C(=C1)C=CC1=CC=CC=C21	444539	OC(=O)C=CC1=CC=CC=C1	Rai, U. S.; Shekhar, H. Chemistry of Organic Eutectics: Phenanthrene-Benzoic Acid and Phenanthrene-Cinnamic Acid Systems. Cryst. Res. Technol. 1990, 25 (7), 771-779.
47	999	OC(=O)CC1=CC=CC=C1	243	OC(=O)C1=CC=CC=C1	Sharma, B. L.; Kant, R.; Sharma, R.; Tandon, S. Deviations of Binary Organic Eutectic Melt Systems. Mater. Chem. Phys. 2003, 82 (1), 216-224.
48	6809	O=C1NC(=O)C2=CC=CC=C12	243	OC(=O)C1=CC=CC=C1	Kumar, R.; Kumar, R.; Dixit, A. Thermal Phase Diagram of Acetamide-Benzoic Acid and Benzoic Acid-Phthalimide Binary Systems for Solar Thermal Applications. AIP Conf. Proc. 2015, 1728, 20687.
49	4843	NC(=O)CN1CCCC1=O	9338	OC(=O)C1=C(O)C=CC=C1O	Liao, X.; Gautam, M.; Grill, A.; Zhu, H. J. Effect of Position Isomerism on the Formation and Physicochemical Properties of Pharmaceutical Co-Crystals. J. Pharm. Sci. 2010, 99 (1), 246-254.
50	8955	CC(=O)C1CCC2C3CC=C4CC(O)CCC4(C)C3CCC12C	3469	OC(=O)C1=C(O)C=CC(=C1)O	Friscic, T.; Lancaster, R. W.; Fa ́ bia ́ n, L.; Karamertzanis, P. G. ́ Tunable Recognition of the Steroid Alpha-Face by Adjacent Pi-Electron Density. Proc. Natl. Acad. Sci. U. S. A. 2010, 107 (30), 13216-13221.
51	8955	CC(=O)C1CCC2C3CC=C4CC(O)CCC4(C)C3CCC12C	16790	OC(=O)C1=C(O)C=CC2=CC=CC=C12	Friscic, T.; Lancaster, R. W.; Fa ́ bia ́ n, L.; Karamertzanis, P. G. ́ Tunable Recognition of the Steroid Alpha-Face by Adjacent Pi-Electron Density. Proc. Natl. Acad. Sci. U. S. A. 2010, 107 (30), 13216-13221.
52	8955	CC(=O)C1CCC2C3CC=C4CC(O)CCC4(C)C3CCC12C	7104	OC(=O)C1=CC2=CC=CC=C2C=C1O	Friscic, T.; Lancaster, R. W.; Fa ́ bia ́ n, L.; Karamertzanis, P. G. ́ Tunable Recognition of the Steroid Alpha-Face by Adjacent Pi-Electron Density. Proc. Natl. Acad. Sci. U. S. A. 2010, 107 (30), 13216-13221.
53	5147	NC(=O)C1=CC=CC=C1O	7420	OC(=O)C1=CC(=CC=C1)O	Przybyłek, M.; Zioł́ kowska, D.; Mroczyńska, K.; Cysewski, P. Propensity of Salicylamide and Ethenzamide Cocrystallization with Aromatic Carboxylic Acids. Eur. J. Pharm. Sci. 2016, 85, 132-140.
54	1110	OC(=O)CCC(O)=O	243	OC(=O)C1=CC=CC=C1	Sharma, S.; Kumar, A.; Singh, V. Dependence of Eutectic - Composition on Densities of Components of Binary Eutectic Mixtures of Solid Carboxylic Acids. IOSR J. Appl. Chem. 2012, 3 (1), 18-22.
55	11439	O=C1CCC(=O)N1	338	OC(=O)C1=CC=CC=C1O	Kaur, R.; Gautam, R.; Cherukuvada, S.; Guru Row, T. N. Do Carboximide-Carboxylic Acid Combinations Form Co-Crystals? The Role of Hydroxyl Substitution on the Formation of Co-Crystals and Eutectics. IUCrJ 2015, 2 (3), 341-351.
56	11439	O=C1CCC(=O)N1	7420	OC(=O)C1=CC(=CC=C1)O	Kaur, R.; Gautam, R.; Cherukuvada, S.; Guru Row, T. N. Do Carboximide-Carboxylic Acid Combinations Form Co-Crystals? The Role of Hydroxyl Substitution on the Formation of Co-Crystals and Eutectics. IUCrJ 2015, 2 (3), 341-351.
57	11439	O=C1CCC(=O)N1	243	OC(=O)C1=CC=CC=C1	Kaur, R.; Gautam, R.; Cherukuvada, S.; Guru Row, T. N. Do Carboximide-Carboxylic Acid Combinations Form Co-Crystals? The Role of Hydroxyl Substitution on the Formation of Co-Crystals and Eutectics. IUCrJ 2015, 2 (3), 341-351.
58	1176	NC(N)=O	243	OC(=O)C1=CC=CC=C1	Przybyłek, M.; Zioł́ kowska, D.; Kobierski, M.; Mroczyńska, K.; Cysewski, P. Utilization of Oriented Crystal Growth for Screening of Aromatic Carboxylic Acids Cocrystallization with Urea. J. Cryst. Growth 2016, 433, 128-138.
					Rai, U. S.; Rai, R. N. Physical Chemistry of Organic Eutectics. J. Therm. Anal. Calorim. 1998, 53 (3), 883-893.
59	6989	CC(C)C1=C(O)C=C(C)C=C1	3676	CCN(CC)CC(=O)NC1=C(C)C=CC=C1C	C.H. Sorum, E.A. Durand, The Melting of Binary Eutectics 1, J. Am. Chem. Soc. 74 (1952) 1071–1073. doi:10.1021/ja01124a064.
60	8400	OC(C1=CC=CC=C1)C(=O)C1=CC=CC=C1	5054	OC1=CC(=CC=C1)O	R.S.B. Reddi, V.S.A. Kumar Satuluri, R.N. Rai, Solid–liquid equilibrium, thermal and physicochemical studies of organic eutectics, J. Therm. Anal. Calorim. 107 (2012) 183–188. doi:10.1007/s10973-011-1634-2.
61	159055	CC1(C)C2CCC1(C)C(=O)C2	11137	OC1=CC=CC(=C1)[N+](=O)[O-]	J. Sangster, Phase Diagrams and Thermodynamic Properties of Binary and Ternary Systems Based on Nitroaromatic Compounds, J. Phys. Chem. Ref. Data. 26 (1997) 351. doi:10.1063/1.556009.
62	5702160	NC(N)=NC1=NC(=CS1)CSCCC(N)=NS(N)(=O)=O	5143	O=C1NS(=O)(=O)C2=CC=CC=C12	T.-K. Wu, S.-Y. Lin, H.-L. Lin, Y.-T. Huang, Simultaneous DSC-FTIR microspectroscopy used to screen and detect the co-crystal formation in real time., Bioorg. Med. Chem. Lett. 21 (2011) 3148–51. doi:10.1016/j.bmcl.2011.03.001.
63	969516	COC1=C(O)C=CC(=C1)C=CC(=O)CC(=O)C=CC1=CC(=C(O)C=C1)OC	444305	OC(C(O)C(O)=O)C(O)=O	N.R. Goud, K. Suresh, P. Sanphui, A. Nangia, Fast dissolving eutectic compositions of curcumin., Int. J. Pharm. 439 (2012) 63–72. doi:10.1016/j.ijpharm.2012.09.045.
64	159055	CC1(C)C2CCC1(C)C(=O)C2	980	OC1=CC=C(C=C1)[N+](=O)[O-]	J. Sangster, Phase Diagrams and Thermodynamic Properties of Binary and Ternary Systems Based on Nitroaromatic Compounds, J. Phys. Chem. Ref. Data. 26 (1997) 351. doi:10.1063/1.556009.
65	1183	COC1=C(O)C=CC(=C1)C=O	7005	OC1=CC=CC2=CC=CC=C12	P. Gupta, T. Agrawal, S. Das, N. Singh, Phase equilibria and molecular interaction studies on (naphthols+ vanillin) systems, J. Chem. Thermodyn. 48 (2012) 291–299. doi:10.1016/j.jct.2012.01.001.
66	10241	O=C1C2=CC=CC=C2C2=CC=CC=C12	6854	N1C2=CC=CC=C2C2=CC=CC=C12	Y. Wei, L. Dang, X. Zhang, W. Cui, H. Wei, Solid–liquid phase equilibrium of 9-fluorenone and several polynuclear aromatic hydrocarbons, Fluid Phase Equilib. 318 (2012) 13–18. doi:10.1016/j.fluid.2012.01.017.
67	8663	OC1=CC2=CC=CC=C2C=C1	7935	NC1=CC(=CC=C1)N	J. Sangster, Phase Diagrams and Thermodynamic Properties of Binary Organic Systems Based on 1,2-, 1,3-, 1,4-Diaminobenzene or Benzidine, J. Phys. Chem. Ref. Data. 23 (1994) 295. doi:10.1063/1.555959.
68	2519	CN1C=NC2=C1C(=O)N(C)C(=O)N2C	5340	NC1=CC=C(C=C1)S(=O)(=O)NC1=NC=CS1	J. Sangster, Phase Diagrams and Thermodynamic Properties of Binary Systems of Drugs, J. Phys. Chem. Ref. Data. 28 (1999) 889. doi:10.1063/1.556040.
69	159055	CC1(C)C2CCC1(C)C(=O)C2	243	OC(=O)C1=CC=CC=C1	B.L. Sharma, N.K. Sharma, M. Rambal, Excess thermodynamic functions: GE and SE of binary organic eutectic systems, Thermochim. Acta. 206 (1992) 71–84. doi:10.1016/0040-6031(92)85285-4.
70	3715	COC1=CC2=C(C=C1)N(C(=C2CC(O)=O)C)C(=O)C1=CC=C(Cl)C=C1	971	OC(=O)C(O)=O	M.A. Mohammad, A. Alhalaweh, S.P. Velaga, Hansen solubility parameter as a tool to predict cocrystal formation, Int. J. Pharm. 407 (2011) 63–71. doi:10.1016/j.ijpharm.2011.01.030.
71	7005	OC1=CC=CC2=CC=CC=C12	6946	NC1=CC=CC=C1[N+](=O)[O-]	J. Singh, N. Singh, Solidification and computational analysis of o-nitroaniline–α-naphthol eutectic system, Fluid Phase Equilib. 386 (2015) 168–179. doi:10.1016/j.fluid.2014.12.001.
72	74404	ClC1=NC=CC=N1	3033	OC(=O)CC1=CC=CC=C1NC1=C(Cl)C=CC=C1Cl	C.B. Aakeröy, A.B. Grommet, J. Desper, Co-crystal screening of diclofenac., Pharmaceutics. 3 (2011) 601–14. doi:10.3390/pharmaceutics3030601.
73	936	NC(=O)C1=CN=CC=C1	8663	OC1=CC2=CC=CC=C2C=C1	V. Kant, Study of phase diagram and microstructures of some nicotinamide based binary organic eutectic, Bull. Pharm. Med. Sci. 1 (2013) 34–41.
					H. Shekhar, V. Kant, Thermodynamics of pharmaceutical active Nicotinamide based binary alloys, Int. Res. J. Pharm. 4 (2012) 1486–1497.
74	798	N1C=CC2=CC=CC=C12	7224	CC1=CC2=CC=CC=C2N1	C. Yokoyama, T. Ebina, S. Takahashi, Solid-liquid equilibria of six binary mixtures containing indole, J. Chem. Eng. Data. 38 (1993) 583–586. doi:10.1021/je00012a028.
75	7005	OC1=CC=CC2=CC=CC=C12	1176	NC(N)=O	U. Rai, R. Rai, Physical chemistry of organic eutectics, J. Therm. Anal. Calorim. 53 (1998) 883–893. doi:10.1023/A:1010190402954.
76	5702160	NC(N)=NC1=NC(=CS1)CSCCC(N)=NS(N)(=O)=O	936	NC(=O)C1=CN=CC=C1	T.-K. Wu, S.-Y. Lin, H.-L. Lin, Y.-T. Huang, Simultaneous DSC-FTIR microspectroscopy used to screen and detect the co-crystal formation in real time., Bioorg. Med. Chem. Lett. 21 (2011) 3148–51. doi:10.1016/j.bmcl.2011.03.001.
77	798	N1C=CC2=CC=CC=C12	936	NC(=O)C1=CN=CC=C1	V. Kant, Nicotinamide–Indole Binary Drug System: Thermodynamic and Interfacial Studies, Mol. Cryst. Liq. Cryst. 608 (2015) 211–222. doi:10.1080/15421406.2014.963278.
78	969516	COC1=C(O)C=CC(=C1)C=CC(=O)CC(=O)C=CC1=CC(=C(O)C=C1)OC	936	NC(=O)C1=CN=CC=C1	N.R. Goud, K. Suresh, P. Sanphui, A. Nangia, Fast dissolving eutectic compositions of curcumin., Int. J. Pharm. 439 (2012) 63–72. doi:10.1016/j.ijpharm.2012.09.045.
79	6210	CC1=CC(=NN1)C	3033	OC(=O)CC1=CC=CC=C1NC1=C(Cl)C=CC=C1Cl	C.B. Aakeröy, A.B. Grommet, J. Desper, Co-crystal screening of diclofenac., Pharmaceutics. 3 (2011) 601–14. doi:10.3390/pharmaceutics3030601.
80	1727	NC1=CC=NC=C1	243	OC(=O)C1=CC=CC=C1	M. Przybyłek, D. Ziółkowska, K. Mroczyńska, P. Cysewski, Propensity of salicylamide and ethenzamide cocrystallization with aromatic carboxylic acids., Eur. J. Pharm. Sci. (2016). doi:10.1016/j.ejps.2016.02.010.
81	3715	COC1=CC2=C(C=C1)N(C(=C2CC(O)=O)C)C(=O)C1=CC=C(Cl)C=C1	9810996	COC(=O)C(CC1=CC=CC=C1)NC(=O)C(CC(O)=O)NCCC(C)(C)C	M.A. Mohammad, A. Alhalaweh, S.P. Velaga, Hansen solubility parameter as a tool to predict cocrystal formation, Int. J. Pharm. 407 (2011) 63–71. doi:10.1016/j.ijpharm.2011.01.030.
82	2331	NC(=O)C1=CC=CC=C1	7814	NC1=CC=C(N)C=C1	J. Sangster, Phase Diagrams and Thermodynamic Properties of Binary Organic Systems Based on 1,2-, 1,3-, 1,4-Diaminobenzene or Benzidine, J. Phys. Chem. Ref. Data. 23 (1994) 295. doi:10.1063/1.555959.
83	1183	COC1=C(O)C=CC(=C1)C=O	8663	OC1=CC2=CC=CC=C2C=C1	P. Gupta, T. Agrawal, S. Das, N. Singh, Phase equilibria and molecular interaction studies on (naphthols+ vanillin) systems, J. Chem. Thermodyn. 48 (2012) 291–299. doi:10.1016/j.jct.2012.01.001.
84	11568	NC1=CC(=CC=C1)O	5054	OC1=CC(=CC=C1)O	J. Sangster, Phase Diagrams and Thermodynamic Properties of Binary Organic Systems Based on 1,2-, 1,3-, 1,4-Diaminobenzene or Benzidine, J. Phys. Chem. Ref. Data. 23 (1994) 295. doi:10.1063/1.555959.
85	5757	CC12CCC3C(CCC4=C3C=CC(=C4)O)C1CCC2O	7005	OC1=CC=CC2=CC=CC=C12	T. Friscić, R.W. Lancaster, L. Fábián, P.G. Karamertzanis, Tunable recognition of the steroid alpha-face by adjacent pi-electron density., Proc. Natl. Acad. Sci. U. S. A. 107 (2010) 13216–21. doi:10.1073/pnas.0915142107.
86	2331	NC(=O)C1=CC=CC=C1	11137	OC1=CC=CC(=C1)[N+](=O)[O-]	J. Sangster, Phase Diagrams and Thermodynamic Properties of Binary and Ternary Systems Based on Nitroaromatic Compounds, J. Phys. Chem. Ref. Data. 26 (1997) 351. doi:10.1063/1.556009.
87	7468	CC(=O)C1=CC=C(N)C=C1	980	OC1=CC=C(C=C1)[N+](=O)[O-]	S. Kant, U. Rai, R. Rai, Thermal and physico-chemical studies on binary organic eutectic systems: 4-Aminoacetophenone with benzoin and 4-nitrophenol, J. Therm. Anal. Calorim. 110 (2012). doi:10.1007/s10973-012-2537-6.
88	2331	NC(=O)C1=CC=CC=C1	8374	OC(=O)C1=CC=CC=C1Cl	N. Singh, T. Agrawal, Solidification Behavior of the Benzamide+ O-Chlorobenzoic Acid Eutectic System†, J. Chem. …. 54 (2009) 1529–1536. doi:10.1021/je800848u.
89	6854	N1C2=CC=CC=C2C2=CC=CC=C12	8461	CC1=C(C=C(C=C1)[N+](=O)[O-])[N+](=O)[O-]	J. Sangster, Phase Diagrams and Thermodynamic Properties of Binary and Ternary Systems Based on Nitroaromatic Compounds, J. Phys. Chem. Ref. Data. 26 (1997) 351. doi:10.1063/1.556009.
90	6854	N1C2=CC=CC=C2C2=CC=CC=C12	6947	OC1=CC=CC=C1[N+](=O)[O-]	J. Sangster, Phase Diagrams and Thermodynamic Properties of Binary and Ternary Systems Based on Nitroaromatic Compounds, J. Phys. Chem. Ref. Data. 26 (1997) 351. doi:10.1063/1.556009.
91	444972	OC(=O)C=CC(O)=O	3715	COC1=CC2=C(C=C1)N(C(=C2CC(O)=O)C)C(=O)C1=CC=C(Cl)C=C1	M.A. Mohammad, A. Alhalaweh, S.P. Velaga, Hansen solubility parameter as a tool to predict cocrystal formation, Int. J. Pharm. 407 (2011) 63–71. doi:10.1016/j.ijpharm.2011.01.030.
92	7103	OC1=CC=C(C=C1)C1=CC=CC=C1	6946	NC1=CC=CC=C1[N+](=O)[O-]	J. Sangster, Phase Diagrams and Thermodynamic Properties of Binary and Ternary Systems Based on Nitroaromatic Compounds, J. Phys. Chem. Ref. Data. 26 (1997) 351. doi:10.1063/1.556009.
93	6854	N1C2=CC=CC=C2C2=CC=CC=C12	1493	OC1=C(C=C(C=C1)[N+](=O)[O-])[N+](=O)[O-]	J. Sangster, Phase Diagrams and Thermodynamic Properties of Binary and Ternary Systems Based on Nitroaromatic Compounds, J. Phys. Chem. Ref. Data. 26 (1997) 351. doi:10.1063/1.556009.
94	936	NC(=O)C1=CN=CC=C1	1983	CC(=O)NC1=CC=C(O)C=C1	D.J. Berry, C.C. Seaton, W. Clegg, R.W. Harrington, S.J. Coles, P.N. Horton, et al., Applying Hot-Stage Microscopy to Co-Crystal Screening: A Study of Nicotinamide with Seven Active Pharmaceutical Ingredients, Cryst. Growth Des. 8 (2008) 1697–1712. doi:10.1021/cg800035w.
95	8663	OC1=CC2=CC=CC=C2C=C1	6946	NC1=CC=CC=C1[N+](=O)[O-]	J. Singh, N. Singh, The solidification behavior and phase equilibrium of o-Nitroaniline-β-Naphthol binary eutectic system, Mol. Cryst. Liq. Cryst. 624 (2016) 224–235. doi:10.1080/15421406.2015.1037553.
96	11107	C1=NC=CC(=C1)C1=CC=NC=C1	8036	NC(=O)CCC(N)=O	S. Cherukuvada, T.N.G. Row, Comprehending the Formation of Eutectics and Cocrystals in Terms of Design and Their Structural Interrelationships, 14 (2014) 4187–4198. doi:10.1021/cg500790q.
97	1048	N1C=CC=N1	3033	OC(=O)CC1=CC=CC=C1NC1=C(Cl)C=CC=C1Cl	C.B. Aakeröy, A.B. Grommet, J. Desper, Co-crystal screening of diclofenac., Pharmaceutics. 3 (2011) 601–14. doi:10.3390/pharmaceutics3030601.
98	2206	CN1N(C(=O)C=C1C)C1=CC=CC=C1	4754	CCOC1=CC=C(NC(C)=O)C=C1	J. Sangster, Phase Diagrams and Thermodynamic Properties of Binary Systems of Drugs, J. Phys. Chem. Ref. Data. 28 (1999) 889. doi:10.1063/1.556040.
99	1983	CC(=O)NC1=CC=C(O)C=C1	2519	CN1C=NC2=C1C(=O)N(C)C(=O)N2C	J. Sangster, Phase Diagrams and Thermodynamic Properties of Binary Systems of Drugs, J. Phys. Chem. Ref. Data. 28 (1999) 889. doi:10.1063/1.556040.
					K. Klimova, J. Leitner, DSC study and phase diagrams calculation of binary systems of paracetamol, Thermochim. Acta. 50 (2012) 59–64. doi:10.1016/j.tca.2012.09.024.
100	1183	COC1=C(O)C=CC(=C1)C=O	300	OC(=O)CCl	B.L. Sharma, N.K. Sharma, M. Rambal, Excess thermodynamic functions: GE and SE of binary organic eutectic systems, Thermochim. Acta. 206 (1992) 71–84. doi:10.1016/0040-6031(92)85285-4.
101	289	OC1=CC=CC=C1O	9015	COC1=CC=C(O)C=C1	M.-J. Lee, Y.-K. Chang, H. Lin, C.-H. Chen, Solid-Liquid Equilibria for 4-Methoxyphenol with Catechol, Ethylenediamine, or Piperazine, J. Chem. Eng. Data. 42 (1997) 349–352. doi:10.1021/je960201b.
102	7243	NC1=CC=CC=C1N	2331	NC(=O)C1=CC=CC=C1	J. Sangster, Phase Diagrams and Thermodynamic Properties of Binary Organic Systems Based on 1,2-, 1,3-, 1,4-Diaminobenzene or Benzidine, J. Phys. Chem. Ref. Data. 23 (1994) 295. doi:10.1063/1.555959.
103	6854	N1C2=CC=CC=C2C2=CC=CC=C12	7452	O=[N+]([O-])C1=CC(=CC=C1)[N+](=O)[O-]	J. Sangster, Phase Diagrams and Thermodynamic Properties of Binary and Ternary Systems Based on Nitroaromatic Compounds, J. Phys. Chem. Ref. Data. 26 (1997) 351. doi:10.1063/1.556009.
104	1047	OC(=O)C1=NC=CN=C1	15070	NC(=O)C1=CC=CC=N1	K. Prasad, S. Cherukuvada, R. Ganduri, L. Devaraj Stephen, S. Perumalla, T. Guru Row, Differential Cocrystallization Behavior of Isomeric Pyridine Carboxamides toward Antitubercular Drug Pyrazinoic Acid, Cryst. Growth Des. 15 (2015) 858–866. doi:10.1021/cg501642m.
105	101	OC1=CC=CC(=C1)C=O	8663	OC1=CC2=CC=CC=C2C=C1	R.S.B. Reddi, V.S.A. Kumar Satuluri, R.N. Rai, Solid–liquid equilibrium, thermal and physicochemical studies of organic eutectics, J. Therm. Anal. Calorim. 107 (2012) 183–188. doi:10.1007/s10973-011-1634-2.
106	1047	OC(=O)C1=NC=CN=C1	936	NC(=O)C1=CN=CC=C1	K. Prasad, S. Cherukuvada, R. Ganduri, L. Devaraj Stephen, S. Perumalla, T. Guru Row, Differential Cocrystallization Behavior of Isomeric Pyridine Carboxamides toward Antitubercular Drug Pyrazinoic Acid, Cryst. Growth Des. 15 (2015) 858–866. doi:10.1021/cg501642m.
107	6854	N1C2=CC=CC=C2C2=CC=CC=C12	7492	O=[N+]([O-])C1=CC=C(C=C1)[N+](=O)[O-]	J. Sangster, Phase Diagrams and Thermodynamic Properties of Binary and Ternary Systems Based on Nitroaromatic Compounds, J. Phys. Chem. Ref. Data. 26 (1997) 351. doi:10.1063/1.556009.
108	7470	CC1=CC=C(C=C1)C(O)=O	6597	OC(=O)C(Cl)Cl	J. Kendall, THE ADDITION COMPOUNDS OF ORGANIC ACIDS IN PAIRS., J. Am. Chem. Soc. 36 (1914) 1722–1734. doi:10.1021/ja02185a012.
					C.C. Seaton, Creating carboxylic acid co-crystals: The application of Hammett substitution constants, CrystEngComm. 13 (2011) 6583. doi:10.1039/c1ce05645j.
109	8441	COC(=O)C1=CC=C(C=C1)C(=O)OC	243	OC(=O)C1=CC=CC=C1	Y. Zhou, Physicochemical Measurements: Catalogue of Reference Materials from National Laboratories, Elsevier Science, 2013. (accessed May 11, 2016).
110	5994	CC(=O)C1CCC2C3CCC4=CC(=O)CCC4(C)C3CCC12C	2153	CN1C(=O)N(C)C2=C(NC=N2)C1=O	T. Friscić, R.W. Lancaster, L. Fábián, P.G. Karamertzanis, Tunable recognition of the steroid alpha-face by adjacent pi-electron density., Proc. Natl. Acad. Sci. U. S. A. 107 (2010) 13216–21. doi:10.1073/pnas.0915142107.
111	2331	NC(=O)C1=CC=CC=C1	7935	NC1=CC(=CC=C1)N	J. Sangster, Phase Diagrams and Thermodynamic Properties of Binary Organic Systems Based on 1,2-, 1,3-, 1,4-Diaminobenzene or Benzidine, J. Phys. Chem. Ref. Data. 23 (1994) 295. doi:10.1063/1.555959.
112	999	OC(=O)CC1=CC=CC=C1	6597	OC(=O)C(Cl)Cl	J. Kendall, THE ADDITION COMPOUNDS OF ORGANIC ACIDS IN PAIRS., J. Am. Chem. Soc. 36 (1914) 1722–1734. doi:10.1021/ja02185a012.
					C.C. Seaton, Creating carboxylic acid co-crystals: The application of Hammett substitution constants, CrystEngComm. 13 (2011) 6583. doi:10.1039/c1ce05645j.
113	7478	COC1=CC=C(C=C1)C(O)=O	135	OC(=O)C1=CC=C(O)C=C1	C.C. Seaton, Creating carboxylic acid co-crystals: The application of Hammett substitution constants, CrystEngComm. 13 (2011) 6583. doi:10.1039/c1ce05645j.
114	243	OC(=O)C1=CC=CC=C1	8640	NC1=CC=CC2=CC=CC=C12	B.L. Sharma, N.K. Sharma, M. Rambal, Excess thermodynamic functions: GE and SE of binary organic eutectic systems, Thermochim. Acta. 206 (1992) 71–84. doi:10.1016/0040-6031(92)85285-4.
115	5757	CC12CCC3C(CCC4=C3C=CC(=C4)O)C1CCC2O	7808	OC1=CC=C(Br)C=C1	T. Friscić, R.W. Lancaster, L. Fábián, P.G. Karamertzanis, Tunable recognition of the steroid alpha-face by adjacent pi-electron density., Proc. Natl. Acad. Sci. U. S. A. 107 (2010) 13216–21. doi:10.1073/pnas.0915142107.
116	7103	OC1=CC=C(C=C1)C1=CC=CC=C1	7423	NC1=CC(=CC=C1)[N+](=O)[O-]	J. Sangster, Phase Diagrams and Thermodynamic Properties of Binary and Ternary Systems Based on Nitroaromatic Compounds, J. Phys. Chem. Ref. Data. 26 (1997) 351. doi:10.1063/1.556009.
117	980	OC1=CC=C(C=C1)[N+](=O)[O-]	7475	NC1=CC=C(C=C1)[N+](=O)[O-]	J. Sangster, Phase Diagrams and Thermodynamic Properties of Binary and Ternary Systems Based on Nitroaromatic Compounds, J. Phys. Chem. Ref. Data. 26 (1997) 351. doi:10.1063/1.556009.
118	5757	CC12CCC3C(CCC4=C3C=CC(=C4)O)C1CCC2O	8663	OC1=CC2=CC=CC=C2C=C1	T. Friscić, R.W. Lancaster, L. Fábián, P.G. Karamertzanis, Tunable recognition of the steroid alpha-face by adjacent pi-electron density., Proc. Natl. Acad. Sci. U. S. A. 107 (2010) 13216–21. doi:10.1073/pnas.0915142107.
119	3715	COC1=CC2=C(C=C1)N(C(=C2CC(O)=O)C)C(=O)C1=CC=C(Cl)C=C1	8468	COC1=C(O)C=CC(=C1)C(O)=O	M.A. Mohammad, A. Alhalaweh, S.P. Velaga, Hansen solubility parameter as a tool to predict cocrystal formation, Int. J. Pharm. 407 (2011) 63–71. doi:10.1016/j.ijpharm.2011.01.030.
120	14296	CC1=NC(=C(C)N=C1C)C	7804	BrC1=CC=C(Br)C=C1	C.B. Aakeröy, M. Baldrighi, J. Desper, P. Metrangolo, G. Resnati, Supramolecular hierarchy among halogen-bond donors., Chemistry. 19 (2013) 16240–7. doi:10.1002/chem.201302162.
121	7103	OC1=CC=C(C=C1)C1=CC=CC=C1	7475	NC1=CC=C(C=C1)[N+](=O)[O-]	J. Sangster, Phase Diagrams and Thermodynamic Properties of Binary and Ternary Systems Based on Nitroaromatic Compounds, J. Phys. Chem. Ref. Data. 26 (1997) 351. doi:10.1063/1.556009.
122	7108	N1C2=CC=CC=C2SC2=CC=CC=C12	12749	CC1=NC=CN1	M. Kumar, M. Shekhar, Thermodynamic and interfacial studies on solid dispersions of phenothiazine- 2-methylimidazole drug system, J. Chem. Pharm. Res. 7 (2015) 37–45. http://jocpr.com/vol7-iss1-2015/JCPR-2015-7-1-37-45.pdf.
123	13651	C1=CC=C(C=C1)C1=CC=NC=C1	12208	IC1=CC=C(I)C=C1	C.B. Aakeröy, M. Baldrighi, J. Desper, P. Metrangolo, G. Resnati, Supramolecular hierarchy among halogen-bond donors., Chemistry. 19 (2013) 16240–7. doi:10.1002/chem.201302162.
124	338	OC(=O)C1=CC=CC=C1O	135	OC(=O)C1=CC=C(O)C=C1	C.C. Seaton, Creating carboxylic acid co-crystals: The application of Hammett substitution constants, CrystEngComm. 13 (2011) 6583. doi:10.1039/c1ce05645j.
125	978	NC1=CC=C(C=C1)C(O)=O	135	OC(=O)C1=CC=C(O)C=C1	C.C. Seaton, K. Chadwick, G. Sadiq, K. Guo, R.J. Davey, Designing Acid/Acid Co-Crystals through the Application of Hammett Substituent Constants, Cryst. Growth Des. 10 (2010) 726–733. doi:10.1021/cg9011235.
126	13651	C1=CC=C(C=C1)C1=CC=NC=C1	7804	BrC1=CC=C(Br)C=C1	C.B. Aakeröy, M. Baldrighi, J. Desper, P. Metrangolo, G. Resnati, Supramolecular hierarchy among halogen-bond donors., Chemistry. 19 (2013) 16240–7. doi:10.1002/chem.201302162.
127	65052	NC(=O)C1=CC=C(O)C=C1	2244	CC(=O)OC1=CC=CC=C1C(O)=O	A.N. Manin, A.P. Voronin, K. V Drozd, N.G. Manin, A. Bauer-Brandl, G.L. Perlovich, Cocrystal screening of hydroxybenzamides with benzoic acid derivatives: a comparative study of thermal and solution-based methods., Eur. J. Pharm. Sci. 65 (2014) 56–64. doi:10.1016/j.ejps.2014.09.003.
128	67519	N1N=CN=N1	9257	N1C=NC=N1	F.R. Hilgeman, F.Y.N. Mouroux, D. Mok, M.K. Holan, Phase-Diagrams of Binary Solid Azole Systems, J. Chem. Eng. Data. 34 (1989) 220–222. doi:10.1021/je00056a022.
129	1983	CC(=O)NC1=CC=C(O)C=C1	403	NC1=CC=C(O)C=C1	D. Faroongsarng, W. Kadejinda, A. Sunthornpit, Thermal behavior of a pharmaceutical solid acetaminophen doped withp-aminophenol, AAPS PharmSciTech. 1 (2000) 62–68. http://link.springer.com/article/10.1208/pt010323 (accessed May 11, 2016).
130	11107	C1=NC=CC(=C1)C1=CC=NC=C1	7804	BrC1=CC=C(Br)C=C1	C.B. Aakeröy, M. Baldrighi, J. Desper, P. Metrangolo, G. Resnati, Supramolecular hierarchy among halogen-bond donors., Chemistry. 19 (2013) 16240–7. doi:10.1002/chem.201302162.
131	9261	C1=NC=CN=C1	12208	IC1=CC=C(I)C=C1	C.B. Aakeröy, M. Baldrighi, J. Desper, P. Metrangolo, G. Resnati, Supramolecular hierarchy among halogen-bond donors., Chemistry. 19 (2013) 16240–7. doi:10.1002/chem.201302162.
132	26731	O=C(C1=CC=CC=C1)C1=CC=NC=C1	7804	BrC1=CC=C(Br)C=C1	C.B. Aakeröy, M. Baldrighi, J. Desper, P. Metrangolo, G. Resnati, Supramolecular hierarchy among halogen-bond donors., Chemistry. 19 (2013) 16240–7. doi:10.1002/chem.201302162.
133	9261	C1=NC=CN=C1	7804	BrC1=CC=C(Br)C=C1	C.B. Aakeröy, M. Baldrighi, J. Desper, P. Metrangolo, G. Resnati, Supramolecular hierarchy among halogen-bond donors., Chemistry. 19 (2013) 16240–7. doi:10.1002/chem.201302162.
134	7433	OC(=O)C1=CC(=CC(=C1)[N+](=O)[O-])[N+](=O)[O-]	14332	COC1=CC(=CC(=C1)OC)C(O)=O	A.G. Pinkus, T.S. Subramanian, Isolation and characterization of 1 : 1 crystalline substituted benzoic acid heterodimers resulting from intermolecular hydrogen bonding, J. Chem. Soc. Chem. Commun. (1986) 1439. doi:10.1039/c39860001439.
135	26731	O=C(C1=CC=CC=C1)C1=CC=NC=C1	12208	IC1=CC=C(I)C=C1	C.B. Aakeröy, M. Baldrighi, J. Desper, P. Metrangolo, G. Resnati, Supramolecular hierarchy among halogen-bond donors., Chemistry. 19 (2013) 16240–7. doi:10.1002/chem.201302162.
136	338	OC(=O)C1=CC=CC=C1O	7473	CC1=CC=C(C=C1)[N+](=O)[O-]	J. Sangster, Phase Diagrams and Thermodynamic Properties of Binary and Ternary Systems Based on Nitroaromatic Compounds, J. Phys. Chem. Ref. Data. 26 (1997) 351. doi:10.1063/1.556009.
137	7057	NC1=CC2=CC=CC=C2C=C1	6947	OC1=CC=CC=C1[N+](=O)[O-]	J. Sangster, Phase Diagrams and Thermodynamic Properties of Binary and Ternary Systems Based on Nitroaromatic Compounds, J. Phys. Chem. Ref. Data. 26 (1997) 351. doi:10.1063/1.556009.
138	978	NC1=CC=C(C=C1)C(O)=O	3715	COC1=CC2=C(C=C1)N(C(=C2CC(O)=O)C)C(=O)C1=CC=C(Cl)C=C1	M.A. Mohammad, A. Alhalaweh, S.P. Velaga, Hansen solubility parameter as a tool to predict cocrystal formation, Int. J. Pharm. 407 (2011) 63–71. doi:10.1016/j.ijpharm.2011.01.030.
139	7468	CC(=O)C1=CC=C(N)C=C1	8400	OC(C1=CC=CC=C1)C(=O)C1=CC=CC=C1	S. Kant, U. Rai, R. Rai, Thermal and physico-chemical studies on binary organic eutectic systems: 4-Aminoacetophenone with benzoin and 4-nitrophenol, J. Therm. Anal. Calorim. 110 (2012). doi:10.1007/s10973-012-2537-6.
140	7806	ClC1=CC=C(Br)C=C1	8209	CCCCCCCCCCCCCCO	J. Huang, S. Lu, X. Kong, S. Liu, Y. Ii, Form-stable phase change materials based on eutectic mixture of tetradecanol and fatty acids for building energy storage: preparation and performance analysis, Materials (Basel). 6 (2013) 4758–4775. doi:10.3390/ma6104758.
141	936	NC(=O)C1=CN=CC=C1	6946	NC1=CC=CC=C1[N+](=O)[O-]	H. Kant, V; Kumar, M.; Kumar, A.; Shekhar, Study of phase diagram, thermal stability and microstructures of nicotinamide based binary organic systems, J. Chem. Pharm. Res. 6 (2014) 518–527. http://jocpr.com/vol6-iss10-2014/JCPR-2014-6-10-518-527.pdf (accessed May 11, 2016).
142	7057	NC1=CC2=CC=CC=C2C=C1	8461	CC1=C(C=C(C=C1)[N+](=O)[O-])[N+](=O)[O-]	J. Sangster, Phase Diagrams and Thermodynamic Properties of Binary and Ternary Systems Based on Nitroaromatic Compounds, J. Phys. Chem. Ref. Data. 26 (1997) 351. doi:10.1063/1.556009.
143	14332	COC1=CC(=CC(=C1)OC)C(O)=O	978	NC1=CC=C(C=C1)C(O)=O	C.C. Seaton, K. Chadwick, G. Sadiq, K. Guo, R.J. Davey, Designing Acid/Acid Co-Crystals through the Application of Hammett Substituent Constants, Cryst. Growth Des. 10 (2010) 726–733. doi:10.1021/cg9011235.
144	8497	OC(=O)C1=CC(=CC=C1)[N+](=O)[O-]	6941	OC(=O)C1=CC=CC=C1I	C.C. Seaton, Creating carboxylic acid co-crystals: The application of Hammett substitution constants, CrystEngComm. 13 (2011) 6583. doi:10.1039/c1ce05645j.
145	8651	O=C(C1=CC=CC=C1)C(=O)C1=CC=CC=C1	7423	NC1=CC(=CC=C1)[N+](=O)[O-]	W. Tu, Z. Chen, Y. Gao, Z. Li, Y. Zhang, R. Liu, et al., Glass transition and mixing thermodynamics of a binary eutectic system., Phys. Chem. Cchemical Phys. 16 (2014) 3586–3592. doi:10.1039/c3cp52868e.
146	67516	N1N=CC=N1	67519	N1N=CN=N1	F.R. Hilgeman, F.Y.N. Mouroux, D. Mok, M.K. Holan, Phase diagrams of binary solid azole systems, J. Chem. Eng. Data. 34 (1989) 220–222. doi:10.1021/je00056a022.
147	7057	NC1=CC2=CC=CC=C2C=C1	11813	CC1=C(C=CC=C1[N+](=O)[O-])[N+](=O)[O-]	J. Sangster, Phase Diagrams and Thermodynamic Properties of Binary and Ternary Systems Based on Nitroaromatic Compounds, J. Phys. Chem. Ref. Data. 26 (1997) 351. doi:10.1063/1.556009.
148	5757	CC12CCC3C(CCC4=C3C=CC(=C4)O)C1CCC2O	11397	OC1=CC2=C(C=C1)C=CC(=C2)O	T. Friscić, R.W. Lancaster, L. Fábián, P.G. Karamertzanis, Tunable recognition of the steroid alpha-face by adjacent pi-electron density., Proc. Natl. Acad. Sci. U. S. A. 107 (2010) 13216–21. doi:10.1073/pnas.0915142107.
149	12062	NC1=CC(=CC(=C1)N)C(O)=O	978	NC1=CC=C(C=C1)C(O)=O	C.C. Seaton, K. Chadwick, G. Sadiq, K. Guo, R.J. Davey, Designing Acid/Acid Co-Crystals through the Application of Hammett Substituent Constants, Cryst. Growth Des. 10 (2010) 726–733. doi:10.1021/cg9011235.
150	7433	OC(=O)C1=CC(=CC(=C1)[N+](=O)[O-])[N+](=O)[O-]	7478	COC1=CC=C(C=C1)C(O)=O	A.G. Pinkus, T.S. Subramanian, Isolation and characterization of 1 : 1 crystalline substituted benzoic acid heterodimers resulting from intermolecular hydrogen bonding, J. Chem. Soc. Chem. Commun. (1986) 1439. doi:10.1039/c39860001439.
151	338	OC(=O)C1=CC=CC=C1O	6944	CC1=CC=CC=C1[N+](=O)[O-]	H. Crockford, F. Zurburg, Binary Systems of Certain Nitrotoluenes with Salicylic Acid, J. Phys. Chem. 34 (1930) 214–216. doi:10.1021/j150307a017.
152	7684	CC(=O)NC1=CC=C(C)C=C1	8443	CC(=O)NC1=CC=CC=C1C	C. Huang, M. Tang, Y. Chen, Solid-liquid equilibria for 3-aminophenol+ 2-Aminophenol, 4-(acetylamino) toluene+ 2-(acetylamino) toluene, and 3, 4, 5-trimethoxybenzoic acid+ 2, 4, 5-Trimethoxybenzoic Acid, J. Chem. Eng. Data …. 50 (2005) 40–43. doi:10.1021/je049878m.
153	338	OC(=O)C1=CC=CC=C1O	7420	OC(=O)C1=CC(=CC=C1)O	C.C. Seaton, Creating carboxylic acid co-crystals: The application of Hammett substitution constants, CrystEngComm. 13 (2011) 6583. doi:10.1039/c1ce05645j.
154	8640	NC1=CC=CC2=CC=CC=C12	6947	OC1=CC=CC=C1[N+](=O)[O-]	J. Sangster, Phase Diagrams and Thermodynamic Properties of Binary and Ternary Systems Based on Nitroaromatic Compounds, J. Phys. Chem. Ref. Data. 26 (1997) 351. doi:10.1063/1.556009.
155	2244	CC(=O)OC1=CC=CC=C1C(O)=O	1983	CC(=O)NC1=CC=C(O)C=C1	J. Sangster, Phase Diagrams and Thermodynamic Properties of Binary Systems of Drugs, J. Phys. Chem. Ref. Data. 28 (1999) 889. doi:10.1063/1.556040.
156	5994	CC(=O)C1CCC2C3CCC4=CC(=O)CCC4(C)C3CCC12C	7961	BrC1=CC=CC=C1	T. Friscić, R.W. Lancaster, L. Fábián, P.G. Karamertzanis, Tunable recognition of the steroid alpha-face by adjacent pi-electron density., Proc. Natl. Acad. Sci. U. S. A. 107 (2010) 13216–21. doi:10.1073/pnas.0915142107.
157	159055	CC1(C)C2CCC1(C)C(=O)C2	931	C1=CC=C2C=CC=CC2=C1	B.L. Sharma, N.K. Sharma, M. Rambal, Excess thermodynamic functions: GE and SE of binary organic eutectic systems, Thermochim. Acta. 206 (1992) 71–84. doi:10.1016/0040-6031(92)85285-4.
158	6946	NC1=CC=CC=C1[N+](=O)[O-]	978	NC1=CC=C(C=C1)C(O)=O	J. Sangster, Phase Diagrams and Thermodynamic Properties of Binary Systems of Drugs, J. Phys. Chem. Ref. Data. 28 (1999) 889. doi:10.1063/1.556040.
159	39912	CC(C)CC1=CC=C(C=C1)C(C)C(O)=O	6989	CC(C)C1=C(O)C=C(C)C=C1	P.W. Stott, A.C. Williams, B.W. Barry, Transdermal delivery from eutectic systems: enhanced permeation of a model drug, ibuprofen., J. Control. Release. 50 (1998) 297–308. http://www.ncbi.nlm.nih.gov/pubmed/9685897 (accessed May 11, 2016).
160	1048	N1C=CC=N1	9257	N1C=NC=N1	F.R. Hilgeman, F.Y.N. Mouroux, D. Mok, M.K. Holan, Phase diagrams of binary solid azole systems, J. Chem. Eng. Data. 34 (1989) 220–222. doi:10.1021/je00056a022.
161	7243	NC1=CC=CC=C1N	7814	NC1=CC=C(N)C=C1	J. Sangster, Phase Diagrams and Thermodynamic Properties of Binary Organic Systems Based on 1,2-, 1,3-, 1,4-Diaminobenzene or Benzidine, J. Phys. Chem. Ref. Data. 23 (1994) 295. doi:10.1063/1.555959.
162	101	OC1=CC=CC(=C1)C=O	980	OC1=CC=C(C=C1)[N+](=O)[O-]	J. Sangster, Phase Diagrams and Thermodynamic Properties of Binary and Ternary Systems Based on Nitroaromatic Compounds, J. Phys. Chem. Ref. Data. 26 (1997) 351. doi:10.1063/1.556009.
163	7017	OC1=CC=CC=C1C1=CC=CC=C1	7475	NC1=CC=C(C=C1)[N+](=O)[O-]	J. Sangster, Phase Diagrams and Thermodynamic Properties of Binary and Ternary Systems Based on Nitroaromatic Compounds, J. Phys. Chem. Ref. Data. 26 (1997) 351. doi:10.1063/1.556009.
164	3102	O=C(C1=CC=CC=C1)C1=CC=CC=C1	6954	OC1=C(C=C(C=C1[N+](=O)[O-])[N+](=O)[O-])[N+](=O)[O-]	J. Sangster, Phase Diagrams and Thermodynamic Properties of Binary and Ternary Systems Based on Nitroaromatic Compounds, J. Phys. Chem. Ref. Data. 26 (1997) 351. doi:10.1063/1.556009.
165	6954	OC1=C(C=C(C=C1[N+](=O)[O-])[N+](=O)[O-])[N+](=O)[O-]	8461	CC1=C(C=C(C=C1)[N+](=O)[O-])[N+](=O)[O-]	J. Sangster, Phase Diagrams and Thermodynamic Properties of Binary and Ternary Systems Based on Nitroaromatic Compounds, J. Phys. Chem. Ref. Data. 26 (1997) 351. doi:10.1063/1.556009.
166	2206	CN1N(C(=O)C=C1C)C1=CC=CC=C1	1176	NC(N)=O	J. Sangster, Phase Diagrams and Thermodynamic Properties of Binary Systems of Drugs, J. Phys. Chem. Ref. Data. 28 (1999) 889. doi:10.1063/1.556040.
167	8651	O=C(C1=CC=CC=C1)C(=O)C1=CC=CC=C1	6946	NC1=CC=CC=C1[N+](=O)[O-]	R. Rai, K. Varma, Thermal and dielectric studies on binary organic system: benzil–m-nitroaniline, Mater. Lett. 48 (2001) 356–361. doi:10.1016/S0167-577X(00)00327-X.
168	8361	OC1=CC=CC=C1C(=O)OC1=CC=CC=C1	3676	CCN(CC)CC(=O)NC1=C(C)C=CC=C1C	M. Lazerges, I.B. Rietveld, Y. Corvis, R. Céolin, P. Espeau, Thermodynamic studies of mixtures for topical anesthesia: Lidocaine–salol binary phase diagram, Thermochim. Acta. 497 (2010) 124–128. doi:10.1016/j.tca.2009.08.016.
169	936	NC(=O)C1=CN=CC=C1	2331	NC(=O)C1=CC=CC=C1	V. Kant, Study of phase diagram and microstructures of some nicotinamide based binary organic eutectic, Bull. Pharm. Med. Sci. 1 (2013) 34–41.
					H. Shekhar, V. Kant, Thermodynamics of pharmaceutical active Nicotinamide based binary alloys, Int. Res. J. Pharm. 4 (2012) 1486–1497.
170	7470	CC1=CC=C(C=C1)C(O)=O	135	OC(=O)C1=CC=C(O)C=C1	C.C. Seaton, Creating carboxylic acid co-crystals: The application of Hammett substitution constants, CrystEngComm. 13 (2011) 6583. doi:10.1039/c1ce05645j.
171	243	OC(=O)C1=CC=CC=C1	135	OC(=O)C1=CC=C(O)C=C1	C.C. Seaton, Creating carboxylic acid co-crystals: The application of Hammett substitution constants, CrystEngComm. 13 (2011) 6583. doi:10.1039/c1ce05645j.
172	7005	OC1=CC=CC2=CC=CC=C12	8663	OC1=CC2=CC=CC=C2C=C1	R.P. Rastogi, K.T.R. Varma, Solid-Liquid Equilibria in Mixtures of Non-electrolytes, J. Phys. Chem. 62 (1958) 641–644. doi:10.1021/j150564a001.
173	8640	NC1=CC=CC2=CC=CC=C12	11813	CC1=C(C=CC=C1[N+](=O)[O-])[N+](=O)[O-]	J. Sangster, Phase Diagrams and Thermodynamic Properties of Binary and Ternary Systems Based on Nitroaromatic Compounds, J. Phys. Chem. Ref. Data. 26 (1997) 351. doi:10.1063/1.556009.
174	7452	O=[N+]([O-])C1=CC(=CC=C1)[N+](=O)[O-]	7434	O=[N+]([O-])C1=CC(=CC(=C1)[N+](=O)[O-])[N+](=O)[O-]	J. Sangster, Phase Diagrams and Thermodynamic Properties of Binary and Ternary Systems Based on Nitroaromatic Compounds, J. Phys. Chem. Ref. Data. 26 (1997) 351. doi:10.1063/1.556009.
175	76079	NC(=O)C1=CC=C(N)C=C1	3715	COC1=CC2=C(C=C1)N(C(=C2CC(O)=O)C)C(=O)C1=CC=C(Cl)C=C1	M.A. Mohammad, A. Alhalaweh, S.P. Velaga, Hansen solubility parameter as a tool to predict cocrystal formation, Int. J. Pharm. 407 (2011) 63–71. doi:10.1016/j.ijpharm.2011.01.030.
176	5147	NC(=O)C1=CC=CC=C1O	980	OC1=CC=C(C=C1)[N+](=O)[O-]	M. Singh, P. Pandey, R. Rai, U. Rai, Solid–liquid equilibrium, thermal, and physicochemical studies on salicylamide–4-nitrophenol and 2-cyanoacetamide–4-aminoacetophenone organic eutectic, J. Therm. Anal. Calorim. 113 (2013) 977–983. doi:10.1007/s10973-012-2800-x.
177	11464	OC(=O)C1=CC=C(Br)C=C1	7478	COC1=CC=C(C=C1)C(O)=O	C.C. Seaton, Creating carboxylic acid co-crystals: The application of Hammett substitution constants, CrystEngComm. 13 (2011) 6583. doi:10.1039/c1ce05645j.
178	6318	OC(=O)C1=CC=C(Cl)C=C1	7478	COC1=CC=C(C=C1)C(O)=O	C.C. Seaton, Creating carboxylic acid co-crystals: The application of Hammett substitution constants, CrystEngComm. 13 (2011) 6583. doi:10.1039/c1ce05645j.
179	8497	OC(=O)C1=CC(=CC=C1)[N+](=O)[O-]	7420	OC(=O)C1=CC(=CC=C1)O	C.C. Seaton, Creating carboxylic acid co-crystals: The application of Hammett substitution constants, CrystEngComm. 13 (2011) 6583. doi:10.1039/c1ce05645j.
180	7935	NC1=CC(=CC=C1)N	7814	NC1=CC=C(N)C=C1	J. Sangster, Phase Diagrams and Thermodynamic Properties of Binary Organic Systems Based on 1,2-, 1,3-, 1,4-Diaminobenzene or Benzidine, J. Phys. Chem. Ref. Data. 23 (1994) 295. doi:10.1063/1.555959.
181	785	OC1=CC=C(O)C=C1	7423	NC1=CC(=CC=C1)[N+](=O)[O-]	J. Sangster, Phase Diagrams and Thermodynamic Properties of Binary and Ternary Systems Based on Nitroaromatic Compounds, J. Phys. Chem. Ref. Data. 26 (1997) 351. doi:10.1063/1.556009.
182	6954	OC1=C(C=C(C=C1[N+](=O)[O-])[N+](=O)[O-])[N+](=O)[O-]	7452	O=[N+]([O-])C1=CC(=CC=C1)[N+](=O)[O-]	J. Sangster, Phase Diagrams and Thermodynamic Properties of Binary and Ternary Systems Based on Nitroaromatic Compounds, J. Phys. Chem. Ref. Data. 26 (1997) 351. doi:10.1063/1.556009.
183	7473	CC1=CC=C(C=C1)[N+](=O)[O-]	69442	CC1=C([N+](=O)[O-])C(=C(C=C1[N+](=O)[O-])[N+](=O)[O-])C	J. Sangster, Phase Diagrams and Thermodynamic Properties of Binary and Ternary Systems Based on Nitroaromatic Compounds, J. Phys. Chem. Ref. Data. 26 (1997) 351. doi:10.1063/1.556009.
184	8376	CC1=C(C=C(C=C1[N+](=O)[O-])[N+](=O)[O-])[N+](=O)[O-]	8461	CC1=C(C=C(C=C1)[N+](=O)[O-])[N+](=O)[O-]	J. Sangster, Phase Diagrams and Thermodynamic Properties of Binary and Ternary Systems Based on Nitroaromatic Compounds, J. Phys. Chem. Ref. Data. 26 (1997) 351. doi:10.1063/1.556009.
185	5757	CC12CCC3C(CCC4=C3C=CC(=C4)O)C1CCC2O	3469	OC(=O)C1=C(O)C=CC(=C1)O	T. Friscić, R.W. Lancaster, L. Fábián, P.G. Karamertzanis, Tunable recognition of the steroid alpha-face by adjacent pi-electron density., Proc. Natl. Acad. Sci. U. S. A. 107 (2010) 13216–21. doi:10.1073/pnas.0915142107.
186	6734	C1CC2=CC=CC3=C2C1=CC=C3	10943	ClC1=CC(=CC=C1)Cl	D. Wei, L. Wang, F. Yan, C. Zhang, Solid–liquid equilibria of acenaphthene with o-, m-, or p-dichlorobenzene, Fluid Phase Equilib. 291 (2010) 66–70. doi:10.1016/j.fluid.2009.12.013.
187	12085	OC(=O)C1=CC=C(I)C=C1	7478	COC1=CC=C(C=C1)C(O)=O	C.C. Seaton, Creating carboxylic acid co-crystals: The application of Hammett substitution constants, CrystEngComm. 13 (2011) 6583. doi:10.1039/c1ce05645j.
188	7095	C1=CC=C(C=C1)C1=CC=CC=C1	6734	C1CC2=CC=CC3=C2C1=CC=C3	R. Szczepanik, Two-and multicomponent, solid-liquid systems formed by aromatic hydrocarbons, anthraquinone, and coal-tar fractions, Chem. Stosow. Ser. A. 7 (1963) 621–660.
					R. Szczepanik, W. Skalmowski, Effects of crystal growth and volatilization of tar components on the aging of prepared tar. III. Solid-liquid phase relationship of the components of raw coal tar and prepared road tar., Bitumen, Teere, Asph. Pech. 14 (1963) 506–508.
189	243	OC(=O)C1=CC=CC=C1	6944	CC1=CC=CC=C1[N+](=O)[O-]	H.D. Crockford, A.E. Huqhes, Binary Systems of Certain Nitrotoluenes with Benzoic Acid, J. Phys. Chem. 34 (1929) 2117–2120. doi:10.1021/j150315a020.
190	7243	NC1=CC=CC=C1N	7935	NC1=CC(=CC=C1)N	J. Sangster, Phase Diagrams and Thermodynamic Properties of Binary Organic Systems Based on 1,2-, 1,3-, 1,4-Diaminobenzene or Benzidine, J. Phys. Chem. Ref. Data. 23 (1994) 295. doi:10.1063/1.555959.
191	3102	O=C(C1=CC=CC=C1)C1=CC=CC=C1	1493	OC1=C(C=C(C=C1)[N+](=O)[O-])[N+](=O)[O-]	J. Sangster, Phase Diagrams and Thermodynamic Properties of Binary and Ternary Systems Based on Nitroaromatic Compounds, J. Phys. Chem. Ref. Data. 26 (1997) 351. doi:10.1063/1.556009.
192	11817	COC1=C(C=C(C=C1[N+](=O)[O-])[N+](=O)[O-])[N+](=O)[O-]	7434	O=[N+]([O-])C1=CC(=CC(=C1)[N+](=O)[O-])[N+](=O)[O-]	J. Sangster, Phase Diagrams and Thermodynamic Properties of Binary and Ternary Systems Based on Nitroaromatic Compounds, J. Phys. Chem. Ref. Data. 26 (1997) 351. doi:10.1063/1.556009.
193	4763	CCC1(C(=O)NC(=O)NC1=O)C1=CC=CC=C1	4754	CCOC1=CC=C(NC(C)=O)C=C1	J. Sangster, Phase Diagrams and Thermodynamic Properties of Binary Systems of Drugs, J. Phys. Chem. Ref. Data. 28 (1999) 889. doi:10.1063/1.556040.
194	1531	CC(N)(CO)CO	31344	CC(C)(CO)CO	V.T. Witusiewicz, L. Sturz, U. Hecht, S. Rex, Thermodynamic description and unidirectional solidification of eutectic organic alloys: III. Binary systems neopentylglycol-(d)camphor and amino-methyl-propanediol-(d)camphor, Acta Mater. 52 (2004) 5519–5527. doi:10.1016/j.actamat.2004.08.012.
195	931	C1=CC=C2C=CC=CC2=C1	11386	CC1=CC2=CC=CC=C2C=C1C	Y. Cheon, K. Kim, Solid-liquid equilibria of binary mixtures of dimethylnaphthalene isomers, J. Chem. Eng. Data. 52 (2007) 1390–1393. doi:10.1021/je700088n.
196	931	C1=CC=C2C=CC=CC2=C1	10943	ClC1=CC(=CC=C1)Cl	D. Wei, K. Jin, (Solid+ liquid) equilibria of (naphthalene+ isomeric dichlorobenzenes), J. Chem. Thermodyn. 41 (2009) 145–149. doi:10.1016/j.jct.2008.10.005.
197	8663	OC1=CC2=CC=CC=C2C=C1	7452	O=[N+]([O-])C1=CC(=CC=C1)[N+](=O)[O-]	T. Agrawal, P. Gupta, S. Das, Phase Equilibria, Crystallization, and Microstructural Studies of Naphthalen-2-ol+ 1, 3-Dinitrobenzene†, J. Chem. Eng. Data. 55 (2010) 4206–4210. doi:10.1021/je100358e.
198	7463	CC(C)C1=CC=C(C)C=C1	2758	CC12CCC(CC1)C(C)(C)O2	D. Wei, L. Wang, F. Yan, C. Zhang, Solid–liquid equilibria of acenaphthene with o-, m-, or p-dichlorobenzene, Fluid Phase Equilib. 291 (2010) 66–70. doi:10.1016/j.fluid.2009.12.013.
199	996	OC1=CC=CC=C1	7597	O=C(OC1=CC=CC=C1)OC1=CC=CC=C1	H. Matsuda, H. Kimura, Y. Nagano, K. Kurihara, K. Tochigi, K. Ochi, Solid- Liquid Equilibria in Three Binary Mixtures Containing Diphenyl Carbonate, J. Chem. Eng. Data. 56 (2011) 1500–1505. doi:10.1021/je101199g.
200	243	OC(=O)C1=CC=CC=C1	6950212	CC(C(C)C(O)=O)C(O)=O	T. Wang, K. Deng, Solid–Liquid Equilibria for Three Binary Mixtures of Benzoic Acid with Heptanedioic Acid, 3-Methylpentanedioic Acid, and 2, 3-Dimethylbutanedioic Acid, J. Chem. Eng. Data. 57 (2011) 78–81. doi:10.1021/je200681k.
201	936	NC(=O)C1=CN=CC=C1	7479	CN(C)C1=CC=C(C=O)C=C1	V. Kant, Study of phase diagram and microstructures of some nicotinamide based binary organic eutectic, Bull. Pharm. Med. Sci. 1 (2013) 34–41. http://www.bopams.com/Vol.1. Issue 2.2013/117-125.pdf (accessed May 11, 2016).
202	11487	N(C1=CC=CC=C1)C1=CC=CC=C1	19318	CCNC1=CC=C(C=C1)[N+](=O)[O-]	D. Trache, K. Khimeche, M. Benziane, A. Dahmani, Solid–liquid phase equilibria for binary mixtures of propellant’s stabilizers, J. Therm. Anal. Calorim. 112 (2012) 215–222. doi:10.1007/s10973-012-2539-4.
203	8497	OC(=O)C1=CC(=CC=C1)[N+](=O)[O-]	7433	OC(=O)C1=CC(=CC(=C1)[N+](=O)[O-])[N+](=O)[O-]	F. Simon, S. Clevers, G. Gbabode, N. Couvrat, V. Agasse-Peulon, M. Sanselme, et al., Enhanced Second Harmonic Generation from an Organic Self-Assembled Eutectic Binary Mixture: A Case Study with 3-Nitrobenzoic and 3,5-Dinitrobenzoic Acids, Cryst. Growth Des. 15 (2015) 946–960. doi:10.1021/cg5017565.
204	785	OC1=CC=C(O)C=C1	969516	COC1=C(O)C=CC(=C1)C=CC(=O)CC(=O)C=CC1=CC(=C(O)C=C1)OC	N.R. Goud, K. Suresh, P. Sanphui, A. Nangia, Fast dissolving eutectic compositions of curcumin., Int. J. Pharm. 439 (2012) 63–72. doi:10.1016/j.ijpharm.2012.09.045.
205	444539	OC(=O)C=CC1=CC=CC=C1	300	OC(=O)CCl	J. Kendall, THE ADDITION COMPOUNDS OF ORGANIC ACIDS IN PAIRS., J. Am. Chem. Soc. 36 (1914) 1722–1734. doi:10.1021/ja02185a012.
					C.C. Seaton, Creating carboxylic acid co-crystals: The application of Hammett substitution constants, CrystEngComm. 13 (2011) 6583. doi:10.1039/c1ce05645j.
206	931	C1=CC=C2C=CC=CC2=C1	6734	C1CC2=CC=CC3=C2C1=CC=C3	R. Szczepanik, Two-and multicomponent, solid-liquid systems formed by aromatic hydrocarbons, anthraquinone, and coal-tar fractions, Chem. Stosow. Ser. A. 7 (1963) 621–660.
					R. Szczepanik, W. Skalmowski, Effects of crystal growth and volatilization of tar components on the aging of prepared tar. III. Solid-liquid phase relationship of the components of raw coal tar and prepared road tar., Bitumen, Teere, Asph. Pech. 14 (1963) 506–508.
					H. Takiyama, H. Suzuki, H. Uchida, M. Matsuoka, Determination of solid–liquid phase equilibria by using measured DSC curves, Fluid Phase Equilib. 194-197 (2002) 1107–1117. doi:10.1016/S0378-3812(01)00656-2.
207	4763	CCC1(C(=O)NC(=O)NC1=O)C1=CC=CC=C1	2244	CC(=O)OC1=CC=CC=C1C(O)=O	J. Sangster, Phase Diagrams and Thermodynamic Properties of Binary Systems of Drugs, J. Phys. Chem. Ref. Data. 28 (1999) 889. doi:10.1063/1.556040.
208	1048	N1C=CC=N1	67516	N1N=CC=N1	F.R. Hilgeman, F.Y.N. Mouroux, D. Mok, M.K. Holan, Phase diagrams of binary solid azole systems, J. Chem. Eng. Data. 34 (1989) 220–222. doi:10.1021/je00056a022.
209	995	C1=CC=C2C(=C1)C=CC1=CC=CC=C21	7109	S1C2=CC=CC=C2SC2=CC=CC=C12	M. Mayer, W. Howell, D. Tomasko, C. Eckert, Solid-liquid equilibria in the systems thianthrene+ phenanthrene, salicyclic acid+ phenanthrene, and 3-hydroxybenzoic acid+ phenanthrene, J. Chem. …. 35 (1990) 446–449. doi:10.1021/je00062a022.
210	6854	N1C2=CC=CC=C2C2=CC=CC=C12	980	OC1=CC=C(C=C1)[N+](=O)[O-]	J. Sangster, Phase Diagrams and Thermodynamic Properties of Binary and Ternary Systems Based on Nitroaromatic Compounds, J. Phys. Chem. Ref. Data. 26 (1997) 351. doi:10.1063/1.556009.
211	7452	O=[N+]([O-])C1=CC(=CC=C1)[N+](=O)[O-]	7492	O=[N+]([O-])C1=CC=C(C=C1)[N+](=O)[O-]	J. Sangster, Phase Diagrams and Thermodynamic Properties of Binary and Ternary Systems Based on Nitroaromatic Compounds, J. Phys. Chem. Ref. Data. 26 (1997) 351. doi:10.1063/1.556009.
212	7452	O=[N+]([O-])C1=CC(=CC=C1)[N+](=O)[O-]	8376	CC1=C(C=C(C=C1[N+](=O)[O-])[N+](=O)[O-])[N+](=O)[O-]	J. Sangster, Phase Diagrams and Thermodynamic Properties of Binary and Ternary Systems Based on Nitroaromatic Compounds, J. Phys. Chem. Ref. Data. 26 (1997) 351. doi:10.1063/1.556009.
213	8461	CC1=C(C=C(C=C1)[N+](=O)[O-])[N+](=O)[O-]	1493	OC1=C(C=C(C=C1)[N+](=O)[O-])[N+](=O)[O-]	J. Sangster, Phase Diagrams and Thermodynamic Properties of Binary and Ternary Systems Based on Nitroaromatic Compounds, J. Phys. Chem. Ref. Data. 26 (1997) 351. doi:10.1063/1.556009.
214	1493	OC1=C(C=C(C=C1)[N+](=O)[O-])[N+](=O)[O-]	8376	CC1=C(C=C(C=C1[N+](=O)[O-])[N+](=O)[O-])[N+](=O)[O-]	J. Sangster, Phase Diagrams and Thermodynamic Properties of Binary and Ternary Systems Based on Nitroaromatic Compounds, J. Phys. Chem. Ref. Data. 26 (1997) 351. doi:10.1063/1.556009.
215	11817	COC1=C(C=C(C=C1[N+](=O)[O-])[N+](=O)[O-])[N+](=O)[O-]	6954	OC1=C(C=C(C=C1[N+](=O)[O-])[N+](=O)[O-])[N+](=O)[O-]	J. Sangster, Phase Diagrams and Thermodynamic Properties of Binary and Ternary Systems Based on Nitroaromatic Compounds, J. Phys. Chem. Ref. Data. 26 (1997) 351. doi:10.1063/1.556009.
216	6734	C1CC2=CC=CC3=C2C1=CC=C3	995	C1=CC=C2C(=C1)C=CC1=CC=CC=C21	M. Lee, C. Chen, H. Lin, Solid-liquid equilibria for binary mixtures composed of acenaphthene, dibenzofuran, fluorene, phenanthrene, and diphenylmethane, J. Chem. Eng. Data. 44 (1999) 1058–1062. doi:10.1021/je990021c.
217	6734	C1CC2=CC=CC3=C2C1=CC=C3	6853	C1C2=CC=CC=C2C2=CC=CC=C12	M. Lee, C. Chen, H. Lin, Solid-liquid equilibria for binary mixtures composed of acenaphthene, dibenzofuran, fluorene, phenanthrene, and diphenylmethane, J. Chem. Eng. Data. 44 (1999) 1058–1062. doi:10.1021/je990021c.
218	7804	BrC1=CC=C(Br)C=C1	7239	ClC1=CC=CC=C1Cl	M. Lee, C. Chen, H. Lin, Solid-liquid equilibria for binary mixtures composed of acenaphthene, dibenzofuran, fluorene, phenanthrene, and diphenylmethane, J. Chem. Eng. Data. 44 (1999) 1058–1062. doi:10.1021/je990021c.
					N. Singh, D. Giri, N. Singh, Solid-Liquid Equilibria for p-dichlorobenzene+ p-dibromobenzene and p-dibromobenzene+ resorcinol, J. Chem. Eng. …. 44 (1999) 605–607. doi:10.1021/je9800959.
219	10614	C1=CC=C(C=C1)C(C1=CC=CC=C1)C1=CC=CC=C1	7095	C1=CC=C(C=C1)C1=CC=CC=C1	J. Gallus, Q. Lin, A. Zumbühl, Binary Solid-Liquid Phase Diagrams of Selected Organic Compounds. A Complete Listing of 15 Binary Phase Diagrams, J. Chem. …. 78 (2001) 961–964. doi:10.1021/ed078p961.
220	10614	C1=CC=C(C=C1)C(C1=CC=CC=C1)C1=CC=CC=C1	7580	C(C1=CC=CC=C1)C1=CC=CC=C1	J. Gallus, Q. Lin, A. Zumbühl, Binary Solid-Liquid Phase Diagrams of Selected Organic Compounds. A Complete Listing of 15 Binary Phase Diagrams, J. Chem. …. 78 (2001) 961–964. doi:10.1021/ed078p961.
221	7580	C(C1=CC=CC=C1)C1=CC=CC=C1	7095	C1=CC=C(C=C1)C1=CC=CC=C1	J. Gallus, Q. Lin, A. Zumbühl, Binary Solid-Liquid Phase Diagrams of Selected Organic Compounds. A Complete Listing of 15 Binary Phase Diagrams, J. Chem. …. 78 (2001) 961–964. doi:10.1021/ed078p961.
222	5757	CC12CCC3C(CCC4=C3C=CC(=C4)O)C1CCC2O	7104	OC(=O)C1=CC2=CC=CC=C2C=C1O	T. Friscić, R.W. Lancaster, L. Fábián, P.G. Karamertzanis, Tunable recognition of the steroid alpha-face by adjacent pi-electron density., Proc. Natl. Acad. Sci. U. S. A. 107 (2010) 13216–21. doi:10.1073/pnas.0915142107.
223	6734	C1CC2=CC=CC3=C2C1=CC=C3	7239	ClC1=CC=CC=C1Cl	D. Wei, L. Wang, F. Yan, C. Zhang, Solid–liquid equilibria of acenaphthene with o-, m-, or p-dichlorobenzene, Fluid Phase Equilib. 291 (2010) 66–70. doi:10.1016/j.fluid.2009.12.013.
224	17153	ClC1=CC(=CN=C1)Cl	7804	BrC1=CC=C(Br)C=C1	C.B. Aakeröy, M. Baldrighi, J. Desper, P. Metrangolo, G. Resnati, Supramolecular hierarchy among halogen-bond donors., Chemistry. 19 (2013) 16240–7. doi:10.1002/chem.201302162.
225	3767	NNC(=O)C1=CC=NC=C1	8036	NC(=O)CCC(N)=O	S. Cherukuvada, T.N.G. Row, Comprehending the Formation of Eutectics and Cocrystals in Terms of Design and Their Structural Interrelationships, 14 (2014) 4187–4198. doi:10.1021/cg500790q.
226	17153	ClC1=CC(=CN=C1)Cl	12208	IC1=CC=C(I)C=C1	C.B. Aakeröy, M. Baldrighi, J. Desper, P. Metrangolo, G. Resnati, Supramolecular hierarchy among halogen-bond donors., Chemistry. 19 (2013) 16240–7. doi:10.1002/chem.201302162.
227	7420	OC(=O)C1=CC(=CC=C1)O	243	OC(=O)C1=CC=CC=C1	C.C. Seaton, Creating carboxylic acid co-crystals: The application of Hammett substitution constants, CrystEngComm. 13 (2011) 6583. doi:10.1039/c1ce05645j.
228	11464	OC(=O)C1=CC=C(Br)C=C1	243	OC(=O)C1=CC=CC=C1	C.C. Seaton, Creating carboxylic acid co-crystals: The application of Hammett substitution constants, CrystEngComm. 13 (2011) 6583. doi:10.1039/c1ce05645j.
229	11464	OC(=O)C1=CC=C(Br)C=C1	135	OC(=O)C1=CC=C(O)C=C1	C.C. Seaton, Creating carboxylic acid co-crystals: The application of Hammett substitution constants, CrystEngComm. 13 (2011) 6583. doi:10.1039/c1ce05645j.
230	6318	OC(=O)C1=CC=C(Cl)C=C1	243	OC(=O)C1=CC=CC=C1	C.C. Seaton, Creating carboxylic acid co-crystals: The application of Hammett substitution constants, CrystEngComm. 13 (2011) 6583. doi:10.1039/c1ce05645j.
231	243	OC(=O)C1=CC=CC=C1	7478	COC1=CC=C(C=C1)C(O)=O	C.C. Seaton, Creating carboxylic acid co-crystals: The application of Hammett substitution constants, CrystEngComm. 13 (2011) 6583. doi:10.1039/c1ce05645j.
232	11087	OC(=O)C1=CC=CC=C1[N+](=O)[O-]	6941	OC(=O)C1=CC=CC=C1I	C.C. Seaton, Creating carboxylic acid co-crystals: The application of Hammett substitution constants, CrystEngComm. 13 (2011) 6583. doi:10.1039/c1ce05645j.
233	9154	C1=CC=C2C(=C1)C1=CC=CC3=C1C2=CC=C3	31423	C1=CC2=C3C(=C1)C=CC1=CC=CC(=C31)C=C2	R. Szczepanik, Two-and multicomponent, solid-liquid systems formed by aromatic hydrocarbons, anthraquinone, and coal-tar fractions, Chem. Stosow. Ser. A. 7 (1963)
					R. Szczepanik, W. Skalmowski, Effects of crystal growth and volatilization of tar components on the aging of prepared tar. III. Solid-liquid phase relationship of the components of raw coal tar and prepared road tar., Bitumen, Teere, Asph. Pech. 14 (1963) 506–508.
234	31423	C1=CC2=C3C(=C1)C=CC1=CC=CC(=C31)C=C2	9171	C1=CC=C2C(=C1)C=CC1=C2C=CC2=CC=CC=C12	R. Szczepanik, Two-and multicomponent, solid-liquid systems formed by aromatic hydrocarbons, anthraquinone, and coal-tar fractions, Chem. Stosow. Ser. A. 7 (1963) 621–660.
					R. Szczepanik, W. Skalmowski, Effects of crystal growth and volatilization of tar components on the aging of prepared tar. III. Solid-liquid phase relationship of the components of raw coal tar and prepared road tar., Bitumen, Teere, Asph. Pech. 14 (1963) 506–508.
235	995	C1=CC=C2C(=C1)C=CC1=CC=CC=C21	31423	C1=CC2=C3C(=C1)C=CC1=CC=CC(=C31)C=C2	R. Szczepanik, Two-and multicomponent, solid-liquid systems formed by aromatic hydrocarbons, anthraquinone, and coal-tar fractions, Chem. Stosow. Ser. A. 7 (1963) 621–660.
					R. Szczepanik, W. Skalmowski, Effects of crystal growth and volatilization of tar components on the aging of prepared tar. III. Solid-liquid phase relationship of the components of raw coal tar and prepared road tar., Bitumen, Teere, Asph. Pech. 14 (1963) 506–508.
236	9154	C1=CC=C2C(=C1)C1=CC=CC3=C1C2=CC=C3	9171	C1=CC=C2C(=C1)C=CC1=C2C=CC2=CC=CC=C12	R. Szczepanik, Two-and multicomponent, solid-liquid systems formed by aromatic hydrocarbons, anthraquinone, and coal-tar fractions, Chem. Stosow. Ser. A. 7 (1963) 621–660.
					R. Szczepanik, W. Skalmowski, Effects of crystal growth and volatilization of tar components on the aging of prepared tar. III. Solid-liquid phase relationship of the components of raw coal tar and prepared road tar., Bitumen, Teere, Asph. Pech. 14 (1963) 506–508.
237	9154	C1=CC=C2C(=C1)C1=CC=CC3=C1C2=CC=C3	6734	C1CC2=CC=CC3=C2C1=CC=C3	R. Szczepanik, Two-and multicomponent, solid-liquid systems formed by aromatic hydrocarbons, anthraquinone, and coal-tar fractions, Chem. Stosow. Ser. A. 7 (1963) 621–660.
					R. Szczepanik, W. Skalmowski, Effects of crystal growth and volatilization of tar components on the aging of prepared tar. III. Solid-liquid phase relationship of the components of raw coal tar and prepared road tar., Bitumen, Teere, Asph. Pech. 14 (1963) 506–508.
238	995	C1=CC=C2C(=C1)C=CC1=CC=CC=C21	9154	C1=CC=C2C(=C1)C1=CC=CC3=C1C2=CC=C3	R. Szczepanik, Two-and multicomponent, solid-liquid systems formed by aromatic hydrocarbons, anthraquinone, and coal-tar fractions, Chem. Stosow. Ser. A. 7 (1963) 621–660.
					R. Szczepanik, W. Skalmowski, Effects of crystal growth and volatilization of tar components on the aging of prepared tar. III. Solid-liquid phase relationship of the components of raw coal tar and prepared road tar., Bitumen, Teere, Asph. Pech. 14 (1963) 506–508.
239	995	C1=CC=C2C(=C1)C=CC1=CC=CC=C21	9171	C1=CC=C2C(=C1)C=CC1=C2C=CC2=CC=CC=C12	R. Szczepanik, Two-and multicomponent, solid-liquid systems formed by aromatic hydrocarbons, anthraquinone, and coal-tar fractions, Chem. Stosow. Ser. A. 7 (1963) 621–660.
					R. Szczepanik, W. Skalmowski, Effects of crystal growth and volatilization of tar components on the aging of prepared tar. III. Solid-liquid phase relationship of the components of raw coal tar and prepared road tar., Bitumen, Teere, Asph. Pech. 14 (1963) 506–508.
240	995	C1=CC=C2C(=C1)C=CC1=CC=CC=C21	77245	CC1=C2C(=CC=C1)C=CC1=CC=CC(=C21)C	R. Szczepanik, Two-and multicomponent, solid-liquid systems formed by aromatic hydrocarbons, anthraquinone, and coal-tar fractions, Chem. Stosow. Ser. A. 7 (1963) 621–660.
					R. Szczepanik, W. Skalmowski, Effects of crystal growth and volatilization of tar components on the aging of prepared tar. III. Solid-liquid phase relationship of the components of raw coal tar and prepared road tar., Bitumen, Teere, Asph. Pech. 14 (1963) 506–508.
241	6734	C1CC2=CC=CC3=C2C1=CC=C3	11396	CC1=CC2=C(C=C1)C=CC(=C2)C	R. Szczepanik, Two-and multicomponent, solid-liquid systems formed by aromatic hydrocarbons, anthraquinone, and coal-tar fractions, Chem. Stosow. Ser. A. 7 (1963) 621–660.
					R. Szczepanik, W. Skalmowski, Effects of crystal growth and volatilization of tar components on the aging of prepared tar. III. Solid-liquid phase relationship of the components of raw coal tar and prepared road tar., Bitumen, Teere, Asph. Pech. 14 (1963) 506–508.
242	6734	C1CC2=CC=CC3=C2C1=CC=C3	7055	CC1=CC2=CC=CC=C2C=C1	R. Szczepanik, Two-and multicomponent, solid-liquid systems formed by aromatic hydrocarbons, anthraquinone, and coal-tar fractions, Chem. Stosow. Ser. A. 7 (1963) 621–660.
					R. Szczepanik, W. Skalmowski, Effects of crystal growth and volatilization of tar components on the aging of prepared tar. III. Solid-liquid phase relationship of the components of raw coal tar and prepared road tar., Bitumen, Teere, Asph. Pech. 14 (1963) 506–508.
243	7095	C1=CC=C(C=C1)C1=CC=CC=C1	6853	C1C2=CC=CC=C2C2=CC=CC=C12	R. Szczepanik, Two-and multicomponent, solid-liquid systems formed by aromatic hydrocarbons, anthraquinone, and coal-tar fractions, Chem. Stosow. Ser. A. 7 (1963) 621–660.
					R. Szczepanik, W. Skalmowski, Effects of crystal growth and volatilization of tar components on the aging of prepared tar. III. Solid-liquid phase relationship of the components of raw coal tar and prepared road tar., Bitumen, Teere, Asph. Pech. 14 (1963) 506–508.
244	931	C1=CC=C2C=CC=CC2=C1	6853	C1C2=CC=CC=C2C2=CC=CC=C12	R. Szczepanik, Two-and multicomponent, solid-liquid systems formed by aromatic hydrocarbons, anthraquinone, and coal-tar fractions, Chem. Stosow. Ser. A. 7 (1963) 621–660.
					R. Szczepanik, W. Skalmowski, Effects of crystal growth and volatilization of tar components on the aging of prepared tar. III. Solid-liquid phase relationship of the components of raw coal tar and prepared road tar., Bitumen, Teere, Asph. Pech. 14 (1963) 506–508.
245	931	C1=CC=C2C=CC=CC2=C1	7055	CC1=CC2=CC=CC=C2C=C1	R. Szczepanik, Two-and multicomponent, solid-liquid systems formed by aromatic hydrocarbons, anthraquinone, and coal-tar fractions, Chem. Stosow. Ser. A. 7 (1963) 621–660.
					R. Szczepanik, W. Skalmowski, Effects of crystal growth and volatilization of tar components on the aging of prepared tar. III. Solid-liquid phase relationship of the components of raw coal tar and prepared road tar., Bitumen, Teere, Asph. Pech. 14 (1963) 506–508.
246	5147	NC(=O)C1=CC=CC=C1O	2244	CC(=O)OC1=CC=CC=C1C(O)=O	A.N. Manin, A.P. Voronin, K. V Drozd, N.G. Manin, A. Bauer-Brandl, G.L. Perlovich, Cocrystal screening of hydroxybenzamides with benzoic acid derivatives: a comparative study of thermal and solution-based methods., Eur. J. Pharm. Sci. 65 (2014) 56–64. doi:10.1016/j.ejps.2014.09.003.
247	11334	OC1=C(Cl)C(=CC=C1)Cl	8449	OC1=C(Cl)C=C(Cl)C=C1	Y.F. Wang, Q.S. Huang, L. Bin Yang, L. Zhu, Solid-Liquid Equilibria for Binary Mixture of Dichlorophenols, Adv. Mater. Res. 881-883 (2014) 712–716. doi:10.4028/www.scientific.net/AMR.881-883.712.
248	4685	ClC1=CC=C(Cl)C=C1	931	C1=CC=C2C=CC=CC2=C1	R.E. Morris, W.A. Cook, Binary Systems of p-Dichlorobenzene with Diphenyl, Naphthalene and Triphenylmethane, J. Am. Chem. Soc. 57 (1935) 2403–2406. doi:10.1021/ja01315a024.
249	4685	ClC1=CC=C(Cl)C=C1	7095	C1=CC=C(C=C1)C1=CC=CC=C1	R.E. Morris, W.A. Cook, Binary Systems of p-Dichlorobenzene with Diphenyl, Naphthalene and Triphenylmethane, J. Am. Chem. Soc. 57 (1935) 2403–2406. doi:10.1021/ja01315a024.
250	931	C1=CC=C2C=CC=CC2=C1	7095	C1=CC=C(C=C1)C1=CC=CC=C1	R.P. Rastogi, K.T.R. Varma, Solid-Liquid Equilibria in Mixtures of Non-electrolytes, J. Phys. Chem. 62 (1958) 641–644. doi:10.1021/j150564a001.
251	795	N1C=CN=C1	9257	N1C=NC=N1	F.R. Hilgeman, F.Y.N. Mouroux, D. Mok, M.K. Holan, Phase diagrams of binary solid azole systems, J. Chem. Eng. Data. 34 (1989) 220–222. doi:10.1021/je00056a022.
252	3023	S1C2=CC=CC=C2C2=CC=CC=C12	568	O1C2=CC=CC=C2C2=CC=CC=C12	M. Mayer, W. Howell, D. Tomasko, C. Eckert, Solid-liquid equilibria in the systems thianthrene+ phenanthrene, salicyclic acid+ phenanthrene, and 3-hydroxybenzoic acid+ phenanthrene, J. Chem. …. 35 (1990) 446–449. doi:10.1021/je00062a022.
253	995	C1=CC=C2C(=C1)C=CC1=CC=CC=C21	931	C1=CC=C2C=CC=CC2=C1	B.L. Sharma, N.K. Sharma, M. Rambal, Excess thermodynamic functions: GE and SE of binary organic eutectic systems, Thermochim. Acta. 206 (1992) 71–84. doi:10.1016/0040-6031(92)85285-4.
254	7095	C1=CC=C(C=C1)C1=CC=CC=C1	568	O1C2=CC=CC=C2C2=CC=CC=C12	A. Gupta, U. Domanska, F.R.J. Groves, E. McLaughlin, Solid-liquid phase equilibria of ternary mixtures containing polynuclear aromatic compounds, J. Chem. Eng. Data. 39 (1994) 175–178. doi:10.1021/je00013a049.
255	7057	NC1=CC2=CC=CC=C2C=C1	11883	CC1=CC(=C(C=C1)[N+](=O)[O-])[N+](=O)[O-]	J. Sangster, Phase Diagrams and Thermodynamic Properties of Binary and Ternary Systems Based on Nitroaromatic Compounds, J. Phys. Chem. Ref. Data. 26 (1997) 351. doi:10.1063/1.556009.
256	8461	CC1=C(C=C(C=C1)[N+](=O)[O-])[N+](=O)[O-]	7452	O=[N+]([O-])C1=CC(=CC=C1)[N+](=O)[O-]	J. Sangster, Phase Diagrams and Thermodynamic Properties of Binary and Ternary Systems Based on Nitroaromatic Compounds, J. Phys. Chem. Ref. Data. 26 (1997) 351. doi:10.1063/1.556009.
257	7452	O=[N+]([O-])C1=CC(=CC=C1)[N+](=O)[O-]	1493	OC1=C(C=C(C=C1)[N+](=O)[O-])[N+](=O)[O-]	J. Sangster, Phase Diagrams and Thermodynamic Properties of Binary and Ternary Systems Based on Nitroaromatic Compounds, J. Phys. Chem. Ref. Data. 26 (1997) 351. doi:10.1063/1.556009.
258	6954	OC1=C(C=C(C=C1[N+](=O)[O-])[N+](=O)[O-])[N+](=O)[O-]	7434	O=[N+]([O-])C1=CC(=CC(=C1)[N+](=O)[O-])[N+](=O)[O-]	J. Sangster, Phase Diagrams and Thermodynamic Properties of Binary and Ternary Systems Based on Nitroaromatic Compounds, J. Phys. Chem. Ref. Data. 26 (1997) 351. doi:10.1063/1.556009.
259	8461	CC1=C(C=C(C=C1)[N+](=O)[O-])[N+](=O)[O-]	69442	CC1=C([N+](=O)[O-])C(=C(C=C1[N+](=O)[O-])[N+](=O)[O-])C	J. Sangster, Phase Diagrams and Thermodynamic Properties of Binary and Ternary Systems Based on Nitroaromatic Compounds, J. Phys. Chem. Ref. Data. 26 (1997) 351. doi:10.1063/1.556009.
260	11817	COC1=C(C=C(C=C1[N+](=O)[O-])[N+](=O)[O-])[N+](=O)[O-]	8376	CC1=C(C=C(C=C1[N+](=O)[O-])[N+](=O)[O-])[N+](=O)[O-]	J. Sangster, Phase Diagrams and Thermodynamic Properties of Binary and Ternary Systems Based on Nitroaromatic Compounds, J. Phys. Chem. Ref. Data. 26 (1997) 351. doi:10.1063/1.556009.
261	7580	C(C1=CC=CC=C1)C1=CC=CC=C1	6734	C1CC2=CC=CC3=C2C1=CC=C3	M. Lee, C. Chen, H. Lin, Solid-liquid equilibria for binary mixtures composed of acenaphthene, dibenzofuran, fluorene, phenanthrene, and diphenylmethane, J. Chem. Eng. Data. 44 (1999) 1058–1062. doi:10.1021/je990021c.
262	7580	C(C1=CC=CC=C1)C1=CC=CC=C1	6853	C1C2=CC=CC=C2C2=CC=CC=C12	M. Lee, C. Chen, H. Lin, Solid-liquid equilibria for binary mixtures composed of acenaphthene, dibenzofuran, fluorene, phenanthrene, and diphenylmethane, J. Chem. Eng. Data. 44 (1999) 1058–1062. doi:10.1021/je990021c.
263	6734	C1CC2=CC=CC3=C2C1=CC=C3	568	O1C2=CC=CC=C2C2=CC=CC=C12	M. Lee, C. Chen, H. Lin, Solid-liquid equilibria for binary mixtures composed of acenaphthene, dibenzofuran, fluorene, phenanthrene, and diphenylmethane, J. Chem. Eng. Data. 44 (1999) 1058–1062. doi:10.1021/je990021c.
264	10614	C1=CC=C(C=C1)C(C1=CC=CC=C1)C1=CC=CC=C1	931	C1=CC=C2C=CC=CC2=C1	J. Gallus, Q. Lin, A. Zumbühl, Binary Solid-Liquid Phase Diagrams of Selected Organic Compounds. A Complete Listing of 15 Binary Phase Diagrams, J. Chem. …. 78 (2001) 961–964. doi:10.1021/ed078p961.
265	11396	CC1=CC2=C(C=C1)C=CC(=C2)C	11387	CC1=CC2=C(C=C1)C=C(C)C=C2	Y. Cheon, K. Kim, Solid-liquid equilibria of binary mixtures of dimethylnaphthalene isomers, J. Chem. Eng. Data. 52 (2007) 1390–1393. doi:10.1021/je700088n.
					Y. Cheon, K. Kim, J. Kim, S. Kim, Solid-liquid phase equilibria of binary and ternary mixtures for 2, 6-dimethylnaphthalene and 2, 7-dimethylnaphthalene with ethanol or methanol, J. Chem. …. 50 (2005) 683–687. doi:10.1021/je049607b.
266	6734	C1CC2=CC=CC3=C2C1=CC=C3	11387	CC1=CC2=C(C=C1)C=C(C)C=C2	Y. Cheon, K. Kim, Solid-liquid equilibria of binary mixtures of dimethylnaphthalene isomers, J. Chem. Eng. Data. 52 (2007) 1390–1393. doi:10.1021/je700088n.
					Y. Cheon, K. Kim, J. Kim, S. Kim, Solid-liquid phase equilibria of binary and ternary mixtures for 2, 6-dimethylnaphthalene and 2, 7-dimethylnaphthalene with ethanol or methanol, J. Chem. …. 50 (2005) 683–687. doi:10.1021/je049607b.
267	931	C1=CC=C2C=CC=CC2=C1	11387	CC1=CC2=C(C=C1)C=C(C)C=C2	Y. Cheon, K. Kim, Solid-liquid equilibria of binary mixtures of dimethylnaphthalene isomers, J. Chem. Eng. Data. 52 (2007) 1390–1393. doi:10.1021/je700088n.
					Y. Cheon, K. Kim, J. Kim, S. Kim, Solid-liquid phase equilibria of binary and ternary mixtures for 2, 6-dimethylnaphthalene and 2, 7-dimethylnaphthalene with ethanol or methanol, J. Chem. …. 50 (2005) 683–687. doi:10.1021/je049607b.
268	2969	CCCCCCCCCC(O)=O	3893	CCCCCCCCCCCC(O)=O	L. Shilei, Z. Neng, F. Guohui, Eutectic mixtures of capric acid and lauric acid applied in building wallboards for heat energy storage, Energy Build. 38 (2006) 708–711. doi:10.1016/j.enbuild.2005.10.006.
269	11304	CC1=CC=C(C)C2=CC=CC=C12	11387	CC1=CC2=C(C=C1)C=C(C)C=C2	Y. Cheon, K. Kim, Solid-liquid equilibria of binary mixtures of dimethylnaphthalene isomers, J. Chem. Eng. Data. 52 (2007) 1390–1393. doi:10.1021/je700088n.
270	11306	CC1=C2C=CC=C(C)C2=CC=C1	11387	CC1=CC2=C(C=C1)C=C(C)C=C2	Y. Cheon, K. Kim, Solid-liquid equilibria of binary mixtures of dimethylnaphthalene isomers, J. Chem. Eng. Data. 52 (2007) 1390–1393. doi:10.1021/je700088n.
271	11328	CC1=CC2=CC=CC(=C2C=C1)C	11387	CC1=CC2=C(C=C1)C=C(C)C=C2	Y. Cheon, K. Kim, Solid-liquid equilibria of binary mixtures of dimethylnaphthalene isomers, J. Chem. Eng. Data. 52 (2007) 1390–1393. doi:10.1021/je700088n.
272	11386	CC1=CC2=CC=CC=C2C=C1C	11387	CC1=CC2=C(C=C1)C=C(C)C=C2	Y. Cheon, K. Kim, Solid-liquid equilibria of binary mixtures of dimethylnaphthalene isomers, J. Chem. Eng. Data. 52 (2007) 1390–1393. doi:10.1021/je700088n.
273	931	C1=CC=C2C=CC=CC2=C1	7239	ClC1=CC=CC=C1Cl	D. Wei, K. Jin, (Solid+ liquid) equilibria of (naphthalene+ isomeric dichlorobenzenes), J. Chem. Thermodyn. 41 (2009) 145–149. doi:10.1016/j.jct.2008.10.005.
274	5757	CC12CCC3C(CCC4=C3C=CC(=C4)O)C1CCC2O	7123	OC(=O)C1=CC2=CC=CC=C2C=C1	T. Friscić, R.W. Lancaster, L. Fábián, P.G. Karamertzanis, Tunable recognition of the steroid alpha-face by adjacent pi-electron density., Proc. Natl. Acad. Sci. U. S. A. 107 (2010) 13216–21. doi:10.1073/pnas.0915142107.
275	8418	C1=CC2=CC3=CC=CC=C3C=C2C=C1	31423	C1=CC2=C3C(=C1)C=CC1=CC=CC(=C31)C=C2	J.W. Rice, E.M. Suuberg, Thermodynamic study of (anthracene + benzo[a]pyrene) solid mixtures., J. Chem. Thermodyn. 42 (2010) 1356–1360. doi:10.1016/j.jct.2010.05.019.
276	243	OC(=O)C1=CC=CC=C1	1923	OC1=CC=CC2=C1N=CC=C2	P. Gupta, T. Agrawal, S. Das, N. Singh, Solvent free reactions, J. Therm. Anal. Calorimetrynalysis …. 104 (2011) 1167–1176. doi:10.1007/s10973-010-1255-1.
277	12021	COC(=O)OC	7597	O=C(OC1=CC=CC=C1)OC1=CC=CC=C1	H. Matsuda, H. Kimura, Y. Nagano, K. Kurihara, K. Tochigi, K. Ochi, Solid- Liquid Equilibria in Three Binary Mixtures Containing Diphenyl Carbonate, J. Chem. Eng. Data. 56 (2011) 1500–1505. doi:10.1021/je101199g.
278	8651	O=C(C1=CC=CC=C1)C(=O)C1=CC=CC=C1	2272	C1=CC=C(C=C1)N=NC1=CC=CC=C1	B.L. Sharma, P. Lal, M. Sharma, A.K. Sharma, Thermoanalysis of binary condensed eutectic phases evincing molecular interactions, J. Therm. Anal. Calorim. 109 (2012) pp 447–456. doi:10.1007/s10973-011-1673-8.
279	196	OC(=O)CCCCC(O)=O	385	OC(=O)CCCCCC(O)=O	T. Wang, Y. Li, Y. Chen, Solid–Liquid Equilibria for Six Binary Mixtures Involving Heptanedioic Acid, Pentanedioic Acid, Hexanedioic Acid, 2, 3-Dimethylbutanedioic Acid, 2, 2-, J. Chem. Eng. Data. 57 (2012) 3519–3524. doi:10.1021/je200800f.
280	6734	C1CC2=CC=CC3=C2C1=CC=C3	8418	C1=CC2=CC3=CC=CC=C3C=C2C=C1	Y. Wei, X. Zhang, J. Zhang, L. Dang, H. Wei, Solid–liquid equilibrium of some polycyclic aromatic hydrocarbons in wash oil, Fluid Phase Equilib. 319 (2012) 23–29. doi:10.1016/j.fluid.2012.01.031.
281	10241	O=C1C2=CC=CC=C2C2=CC=CC=C12	8418	C1=CC2=CC3=CC=CC=C3C=C2C=C1	Y. Wei, L. Dang, X. Zhang, W. Cui, H. Wei, Solid–liquid phase equilibrium of 9-fluorenone and several polynuclear aromatic hydrocarbons, Fluid Phase Equilib. 318 (2012) 13–18. doi:10.1016/j.fluid.2012.01.017.
282	10241	O=C1C2=CC=CC=C2C2=CC=CC=C12	568	O1C2=CC=CC=C2C2=CC=CC=C12	Y. Wei, L. Dang, X. Zhang, W. Cui, H. Wei, Solid–liquid phase equilibrium of 9-fluorenone and several polynuclear aromatic hydrocarbons, Fluid Phase Equilib. 318 (2012) 13–18. doi:10.1016/j.fluid.2012.01.017.
283	16989	ClC1=NC(=CC=C1)Cl	12208	IC1=CC=C(I)C=C1	C.B. Aakeröy, M. Baldrighi, J. Desper, P. Metrangolo, G. Resnati, Supramolecular hierarchy among halogen-bond donors., Chemistry. 19 (2013) 16240–7. doi:10.1002/chem.201302162.
284	7420	OC(=O)C1=CC(=CC=C1)O	135	OC(=O)C1=CC=C(O)C=C1	C.C. Seaton, Creating carboxylic acid co-crystals: The application of Hammett substitution constants, CrystEngComm. 13 (2011) 6583. doi:10.1039/c1ce05645j.
					H. Lettré, H. Barnbeck, W. Fuhst, F. Hardt, Zur Isomorphie organischer Verbindungen (II. Mitteil.), Berichte Der Dtsch. Chem. Gesellschaft (A B Ser. 70 (1937) 1410–1416. doi:10.1002/cber.19370700638.
285	6108	OC(=O)C1=CC=C(C=C1)[N+](=O)[O-]	8497	OC(=O)C1=CC(=CC=C1)[N+](=O)[O-]	C.C. Seaton, Creating carboxylic acid co-crystals: The application of Hammett substitution constants, CrystEngComm. 13 (2011) 6583. doi:10.1039/c1ce05645j.
286	243	OC(=O)C1=CC=CC=C1	7470	CC1=CC=C(C=C1)C(O)=O	C.C. Seaton, Creating carboxylic acid co-crystals: The application of Hammett substitution constants, CrystEngComm. 13 (2011) 6583. doi:10.1039/c1ce05645j.
287	999	OC(=O)CC1=CC=CC=C1	300	OC(=O)CCl	J. Kendall, THE ADDITION COMPOUNDS OF ORGANIC ACIDS IN PAIRS., J. Am. Chem. Soc. 36 (1914) 1722–1734. doi:10.1021/ja02185a012.
					C.C. Seaton, Creating carboxylic acid co-crystals: The application of Hammett substitution constants, CrystEngComm. 13 (2011) 6583. doi:10.1039/c1ce05645j.
288	8418	C1=CC2=CC3=CC=CC=C3C=C2C=C1	9171	C1=CC=C2C(=C1)C=CC1=C2C=CC2=CC=CC=C12	R. Szczepanik, Two-and multicomponent, solid-liquid systems formed by aromatic hydrocarbons, anthraquinone, and coal-tar fractions, Chem. Stosow. Ser. A. 7 (1963) 621–660.
289	931	C1=CC=C2C=CC=CC2=C1	31423	C1=CC2=C3C(=C1)C=CC1=CC=CC(=C31)C=C2	R. Szczepanik, Two-and multicomponent, solid-liquid systems formed by aromatic hydrocarbons, anthraquinone, and coal-tar fractions, Chem. Stosow. Ser. A. 7 (1963) 621–660.
					R. Szczepanik, W. Skalmowski, Effects of crystal growth and volatilization of tar components on the aging of prepared tar. III. Solid-liquid phase relationship of the components of raw coal tar and prepared road tar., Bitumen, Teere, Asph. Pech. 14 (1963) 506–508.
290	9154	C1=CC=C2C(=C1)C1=CC=CC3=C1C2=CC=C3	6853	C1C2=CC=CC=C2C2=CC=CC=C12	R. Szczepanik, Two-and multicomponent, solid-liquid systems formed by aromatic hydrocarbons, anthraquinone, and coal-tar fractions, Chem. Stosow. Ser. A. 7 (1963) 621–660.
					R. Szczepanik, W. Skalmowski, Effects of crystal growth and volatilization of tar components on the aging of prepared tar. III. Solid-liquid phase relationship of the components of raw coal tar and prepared road tar., Bitumen, Teere, Asph. Pech. 14 (1963) 506–508.
291	931	C1=CC=C2C=CC=CC2=C1	9154	C1=CC=C2C(=C1)C1=CC=CC3=C1C2=CC=C3	R. Szczepanik, Two-and multicomponent, solid-liquid systems formed by aromatic hydrocarbons, anthraquinone, and coal-tar fractions, Chem. Stosow. Ser. A. 7 (1963) 621–660.
					R. Szczepanik, W. Skalmowski, Effects of crystal growth and volatilization of tar components on the aging of prepared tar. III. Solid-liquid phase relationship of the components of raw coal tar and prepared road tar., Bitumen, Teere, Asph. Pech. 14 (1963) 506–508.
292	931	C1=CC=C2C=CC=CC2=C1	9171	C1=CC=C2C(=C1)C=CC1=C2C=CC2=CC=CC=C12	R. Szczepanik, Two-and multicomponent, solid-liquid systems formed by aromatic hydrocarbons, anthraquinone, and coal-tar fractions, Chem. Stosow. Ser. A. 7 (1963) 621–660.
					R. Szczepanik, W. Skalmowski, Effects of crystal growth and volatilization of tar components on the aging of prepared tar. III. Solid-liquid phase relationship of the components of raw coal tar and prepared road tar., Bitumen, Teere, Asph. Pech. 14 (1963) 506–508.
293	995	C1=CC=C2C(=C1)C=CC1=CC=CC=C21	6853	C1C2=CC=CC=C2C2=CC=CC=C12	R. Szczepanik, Two-and multicomponent, solid-liquid systems formed by aromatic hydrocarbons, anthraquinone, and coal-tar fractions, Chem. Stosow. Ser. A. 7 (1963) 621–660.
					R. Szczepanik, W. Skalmowski, Effects of crystal growth and volatilization of tar components on the aging of prepared tar. III. Solid-liquid phase relationship of the components of raw coal tar and prepared road tar., Bitumen, Teere, Asph. Pech. 14 (1963) 506–508.
294	995	C1=CC=C2C(=C1)C=CC1=CC=CC=C21	7095	C1=CC=C(C=C1)C1=CC=CC=C1	R. Szczepanik, Two-and multicomponent, solid-liquid systems formed by aromatic hydrocarbons, anthraquinone, and coal-tar fractions, Chem. Stosow. Ser. A. 7 (1963) 621–660.
					R. Szczepanik, W. Skalmowski, Effects of crystal growth and volatilization of tar components on the aging of prepared tar. III. Solid-liquid phase relationship of the components of raw coal tar and prepared road tar., Bitumen, Teere, Asph. Pech. 14 (1963) 506–508.
295	568	O1C2=CC=CC=C2C2=CC=CC=C12	6853	C1C2=CC=CC=C2C2=CC=CC=C12	W. Sediawan, S. Gupta, E. McLaughlin, Solid-liquid phase diagrams of binary aromatic hydrocarbon mixtures from calorimetric studies, J. Chem. Eng. Data. 34 (1989) 223–226. doi:10.1021/je00056a023.
296	3023	S1C2=CC=CC=C2C2=CC=CC=C12	6853	C1C2=CC=CC=C2C2=CC=CC=C12	M. Mayer, W. Howell, D. Tomasko, C. Eckert, Solid-liquid equilibria in the systems thianthrene+ phenanthrene, salicyclic acid+ phenanthrene, and 3-hydroxybenzoic acid+ phenanthrene, J. Chem. …. 35 (1990) 446–449. doi:10.1021/je00062a022.
					W. Sediawan, S. Gupta, E. McLaughlin, Solid-liquid phase diagrams of binary aromatic hydrocarbon mixtures from calorimetric studies, J. Chem. Eng. Data. 34 (1989) 223–226. doi:10.1021/je00056a023.
297	8418	C1=CC2=CC3=CC=CC=C3C=C2C=C1	6947	OC1=CC=CC=C1[N+](=O)[O-]	J. Sangster, Phase Diagrams and Thermodynamic Properties of Binary and Ternary Systems Based on Nitroaromatic Compounds, J. Phys. Chem. Ref. Data. 26 (1997) 351. doi:10.1063/1.556009.
298	8376	CC1=C(C=C(C=C1[N+](=O)[O-])[N+](=O)[O-])[N+](=O)[O-]	69442	CC1=C([N+](=O)[O-])C(=C(C=C1[N+](=O)[O-])[N+](=O)[O-])C	J. Sangster, Phase Diagrams and Thermodynamic Properties of Binary and Ternary Systems Based on Nitroaromatic Compounds, J. Phys. Chem. Ref. Data. 26 (1997) 351. doi:10.1063/1.556009.
299	8376	CC1=C(C=C(C=C1[N+](=O)[O-])[N+](=O)[O-])[N+](=O)[O-]	6954	OC1=C(C=C(C=C1[N+](=O)[O-])[N+](=O)[O-])[N+](=O)[O-]	J. Sangster, Phase Diagrams and Thermodynamic Properties of Binary and Ternary Systems Based on Nitroaromatic Compounds, J. Phys. Chem. Ref. Data. 26 (1997) 351. doi:10.1063/1.556009.
300	7269	CC1=C(C)C=C(C)C(=C1)C	7095	C1=CC=C(C=C1)C1=CC=CC=C1	J. Gallus, Q. Lin, A. Zumbühl, Binary Solid-Liquid Phase Diagrams of Selected Organic Compounds. A Complete Listing of 15 Binary Phase Diagrams, J. Chem. …. 78 (2001) 961–964. doi:10.1021/ed078p961.
301	7580	C(C1=CC=CC=C1)C1=CC=CC=C1	931	C1=CC=C2C=CC=CC2=C1	J. Gallus, Q. Lin, A. Zumbühl, Binary Solid-Liquid Phase Diagrams of Selected Organic Compounds. A Complete Listing of 15 Binary Phase Diagrams, J. Chem. …. 78 (2001) 961–964. doi:10.1021/ed078p961.
302	11287	CC1=C2C(=CC=CC2=CC=C1)C	11387	CC1=CC2=C(C=C1)C=C(C)C=C2	Y. Cheon, K. Kim, Solid-liquid equilibria of binary mixtures of dimethylnaphthalene isomers, J. Chem. Eng. Data. 52 (2007) 1390–1393. doi:10.1021/je700088n.
303	8418	C1=CC2=CC3=CC=CC=C3C=C2C=C1	2336	C1=CC=C2C(=C1)C=C1C=CC3=C4C(=CC=C3)C=CC2=C14	J.W. Rice, E.M. Suuberg, Thermodynamic study of (anthracene + benzo[a]pyrene) solid mixtures., J. Chem. Thermodyn. 42 (2010) 1356–1360. doi:10.1016/j.jct.2010.05.019.
304	743	OC(=O)CCCC(O)=O	196	OC(=O)CCCCC(O)=O	T. Wang, T. Lai, Y. Chen, Solid- Liquid Equilibria for Hexanedioic Acid+ Benzoic Acid, Benzoic Acid+ Pentanedioic Acid, and Hexanedioic Acid+ Pentanedioic Acid, J. Chem. Eng. Data. 55 (2010) 5797–5800. doi:10.1021/je100749m.
305	2758	CC12CCC(CC1)C(C)(C)O2	7224	CC1=CC2=CC=CC=C2N1	D. Wei, L. Wang, F. Yan, C. Zhang, Solid–liquid equilibria of acenaphthene with o-, m-, or p-dichlorobenzene, Fluid Phase Equilib. 291 (2010) 66–70. doi:10.1016/j.fluid.2009.12.013.
306	2758	CC12CCC(CC1)C(C)(C)O2	6616	CC1(C)C2CCC(C2)C1=C	D. Wei, L. Wang, F. Yan, C. Zhang, Solid–liquid equilibria of acenaphthene with o-, m-, or p-dichlorobenzene, Fluid Phase Equilib. 291 (2010) 66–70. doi:10.1016/j.fluid.2009.12.013.
307	243	OC(=O)C1=CC=CC=C1	385	OC(=O)CCCCCC(O)=O	T. Wang, K. Deng, Solid–Liquid Equilibria for Three Binary Mixtures of Benzoic Acid with Heptanedioic Acid, 3-Methylpentanedioic Acid, and 2, 3-Dimethylbutanedioic Acid, J. Chem. Eng. Data. 57 (2011) 78–81. doi:10.1021/je200681k.
308	16989	ClC1=NC(=CC=C1)Cl	7804	BrC1=CC=C(Br)C=C1	C.B. Aakeröy, M. Baldrighi, J. Desper, P. Metrangolo, G. Resnati, Supramolecular hierarchy among halogen-bond donors., Chemistry. 19 (2013) 16240–7. doi:10.1002/chem.201302162.
309	39912	CC(C)CC1=CC=C(C=C1)C(C)C(O)=O	3893	CCCCCCCCCCCC(O)=O	S. Benessam, K. Khimeche, F. Djellouli, M. Benziane, A. Dahmani, Phase diagram of ibuprofen with fatty acids, J. Therm. Anal. Calorim. 112 (2013) 317–320. doi:10.1007/s10973-012-2831-3.
310	14332	COC1=CC(=CC(=C1)OC)C(O)=O	12087	OC(=O)C1=CC=C(C=C1)C#N	C.C. Seaton, K. Chadwick, G. Sadiq, K. Guo, R.J. Davey, Designing Acid/Acid Co-Crystals through the Application of Hammett Substituent Constants, Cryst. Growth Des. 10 (2010) 726–733. doi:10.1021/cg9011235.
311	7470	CC1=CC=C(C=C1)C(O)=O	7478	COC1=CC=C(C=C1)C(O)=O	C.C. Seaton, Creating carboxylic acid co-crystals: The application of Hammett substitution constants, CrystEngComm. 13 (2011) 6583. doi:10.1039/c1ce05645j.
312	11087	OC(=O)C1=CC=CC=C1[N+](=O)[O-]	8497	OC(=O)C1=CC(=CC=C1)[N+](=O)[O-]	C.C. Seaton, Creating carboxylic acid co-crystals: The application of Hammett substitution constants, CrystEngComm. 13 (2011) 6583. doi:10.1039/c1ce05645j.
313	11087	OC(=O)C1=CC=CC=C1[N+](=O)[O-]	6108	OC(=O)C1=CC=C(C=C1)[N+](=O)[O-]	C.C. Seaton, Creating carboxylic acid co-crystals: The application of Hammett substitution constants, CrystEngComm. 13 (2011) 6583. doi:10.1039/c1ce05645j.
314	6734	C1CC2=CC=CC3=C2C1=CC=C3	7237	CC1=CC=CC=C1C	R. Szczepanik, Two-and multicomponent, solid-liquid systems formed by aromatic hydrocarbons, anthraquinone, and coal-tar fractions, Chem. Stosow. Ser. A. 7 (1963) 621–660.
					R. Szczepanik, W. Skalmowski, Effects of crystal growth and volatilization of tar components on the aging of prepared tar. III. Solid-liquid phase relationship of the components of raw coal tar and prepared road tar., Bitumen, Teere, Asph. Pech. 14 (1963) 506–508.
315	8449	OC1=C(Cl)C=C(Cl)C=C1	6899	OC1=C(Cl)C=CC=C1Cl	Y.F. Wang, Q.S. Huang, L. Bin Yang, L. Zhu, Solid-Liquid Equilibria for Binary Mixture of Dichlorophenols, Adv. Mater. Res. 881-883 (2014) 712–716. doi:10.4028/www.scientific.net/AMR.881-883.712.
316	4685	ClC1=CC=C(Cl)C=C1	10614	C1=CC=C(C=C1)C(C1=CC=CC=C1)C1=CC=CC=C1	R.E. Morris, W.A. Cook, Binary Systems of p-Dichlorobenzene with Diphenyl, Naphthalene and Triphenylmethane, J. Am. Chem. Soc. 57 (1935) 2403–2406. doi:10.1021/ja01315a024.
317	1048	N1C=CC=N1	795	N1C=CN=C1	F.R. Hilgeman, F.Y.N. Mouroux, D. Mok, M.K. Holan, Phase diagrams of binary solid azole systems, J. Chem. Eng. Data. 34 (1989) 220–222. doi:10.1021/je00056a022.
318	1048	N1C=CC=N1	67519	N1N=CN=N1	F.R. Hilgeman, F.Y.N. Mouroux, D. Mok, M.K. Holan, Phase diagrams of binary solid azole systems, J. Chem. Eng. Data. 34 (1989) 220–222. doi:10.1021/je00056a022.
319	795	N1C=CN=C1	67516	N1N=CC=N1	F.R. Hilgeman, F.Y.N. Mouroux, D. Mok, M.K. Holan, Phase diagrams of binary solid azole systems, J. Chem. Eng. Data. 34 (1989) 220–222. doi:10.1021/je00056a022.
320	931	C1=CC=C2C=CC=CC2=C1	6947	OC1=CC=CC=C1[N+](=O)[O-]	B.L. Sharma, N.K. Sharma, M. Rambal, Excess thermodynamic functions: GE and SE of binary organic eutectic systems, Thermochim. Acta. 206 (1992) 71–84. doi:10.1016/0040-6031(92)85285-4.
					L.. Sharma, B.L.; Manhas, D.; Lal, No TitleExcess thermo functions Harbinger molecular interactions essence in binary condensed eutectic phases, Arch. Appl. Sci. Res. 6 (2014) 110–127. http://scholarsresearchlibrary.com/aasr-vol6-iss3/AASR-2014-6-3-110-127.pdf.
321	8640	NC1=CC=CC2=CC=CC=C12	11883	CC1=CC(=C(C=C1)[N+](=O)[O-])[N+](=O)[O-]	J. Sangster, Phase Diagrams and Thermodynamic Properties of Binary and Ternary Systems Based on Nitroaromatic Compounds, J. Phys. Chem. Ref. Data. 26 (1997) 351. doi:10.1063/1.556009.
322	159055	CC1(C)C2CCC1(C)C(=O)C2	6954	OC1=C(C=C(C=C1[N+](=O)[O-])[N+](=O)[O-])[N+](=O)[O-]	J. Sangster, Phase Diagrams and Thermodynamic Properties of Binary and Ternary Systems Based on Nitroaromatic Compounds, J. Phys. Chem. Ref. Data. 26 (1997) 351. doi:10.1063/1.556009.
323	69442	CC1=C([N+](=O)[O-])C(=C(C=C1[N+](=O)[O-])[N+](=O)[O-])C	7452	O=[N+]([O-])C1=CC(=CC=C1)[N+](=O)[O-]	J. Sangster, Phase Diagrams and Thermodynamic Properties of Binary and Ternary Systems Based on Nitroaromatic Compounds, J. Phys. Chem. Ref. Data. 26 (1997) 351. doi:10.1063/1.556009.
324	7813	CC1=CC=C(N)C=C1	11813	CC1=C(C=CC=C1[N+](=O)[O-])[N+](=O)[O-]	J. Sangster, Phase Diagrams and Thermodynamic Properties of Binary and Ternary Systems Based on Nitroaromatic Compounds, J. Phys. Chem. Ref. Data. 26 (1997) 351. doi:10.1063/1.556009.
325	7580	C(C1=CC=CC=C1)C1=CC=CC=C1	568	O1C2=CC=CC=C2C2=CC=CC=C12	M. Lee, C. Chen, H. Lin, Solid-liquid equilibria for binary mixtures composed of acenaphthene, dibenzofuran, fluorene, phenanthrene, and diphenylmethane, J. Chem. Eng. Data. 44 (1999) 1058–1062. doi:10.1021/je990021c.
326	995	C1=CC=C2C(=C1)C=CC1=CC=CC=C21	7580	C(C1=CC=CC=C1)C1=CC=CC=C1	M. Lee, C. Chen, H. Lin, Solid-liquid equilibria for binary mixtures composed of acenaphthene, dibenzofuran, fluorene, phenanthrene, and diphenylmethane, J. Chem. Eng. Data. 44 (1999) 1058–1062. doi:10.1021/je990021c.
327	904	CC(=O)NC1=CC=CC=C1	4754	CCOC1=CC=C(NC(C)=O)C=C1	J. Sangster, Phase Diagrams and Thermodynamic Properties of Binary Systems of Drugs, J. Phys. Chem. Ref. Data. 28 (1999) 889. doi:10.1063/1.556040.
328	7269	CC1=C(C)C=C(C)C(=C1)C	931	C1=CC=C2C=CC=CC2=C1	J. Gallus, Q. Lin, A. Zumbühl, Binary Solid-Liquid Phase Diagrams of Selected Organic Compounds. A Complete Listing of 15 Binary Phase Diagrams, J. Chem. …. 78 (2001) 961–964. doi:10.1021/ed078p961.
329	10614	C1=CC=C(C=C1)C(C1=CC=CC=C1)C1=CC=CC=C1	995	C1=CC=C2C(=C1)C=CC1=CC=CC=C21	J. Gallus, Q. Lin, A. Zumbühl, Binary Solid-Liquid Phase Diagrams of Selected Organic Compounds. A Complete Listing of 15 Binary Phase Diagrams, J. Chem. …. 78 (2001) 961–964. doi:10.1021/ed078p961.
330	995	C1=CC=C2C(=C1)C=CC1=CC=CC=C21	7239	ClC1=CC=CC=C1Cl	D. Wei, (Solid+ liquid) equilibria of (phenanthrene+ dichlorobenzenes), Thermochim. Acta. 479 (2008) 32–36. doi:10.1016/j.tca.2008.09.010.
331	2554	NC(=O)N1C2=CC=CC=C2C=CC2=CC=CC=C12	15070	NC(=O)C1=CC=CC=N1	M. Habgood, M.A. Deij, J. Mazurek, S.L. Price, J.H. ter Horst, Carbamazepine Co-crystallization with Pyridine Carboxamides: Rationalization by Complementary Phase Diagrams and Crystal Energy Landscapes, Cryst. Growth Des. 10 (2010) 903–912. doi:10.1021/cg901230b.
332	385	OC(=O)CCCCCC(O)=O	743	OC(=O)CCCC(O)=O	T. Wang, Y. Li, Y. Chen, Solid–Liquid Equilibria for Six Binary Mixtures Involving Heptanedioic Acid, Pentanedioic Acid, Hexanedioic Acid, 2, 3-Dimethylbutanedioic Acid, 2, 2-, J. Chem. Eng. Data. 57 (2012) 3519–3524. doi:10.1021/je200800f.
333	10241	O=C1C2=CC=CC=C2C2=CC=CC=C12	6853	C1C2=CC=CC=C2C2=CC=CC=C12	Y. Wei, L. Dang, X. Zhang, W. Cui, H. Wei, Solid–liquid phase equilibrium of 9-fluorenone and several polynuclear aromatic hydrocarbons, Fluid Phase Equilib. 318 (2012) 13–18. doi:10.1016/j.fluid.2012.01.017.
334	11487	N(C1=CC=CC=C1)C1=CC=CC=C1	931	C1=CC=C2C=CC=CC2=C1	B.L. Sharma, R. Kant, R. Sharma, S. Tandon, Deviations of binary organic eutectic melt systems, Mater. Chem. Phys. 82 (2003) 216–224. doi:10.1016/S0254-0584(03)00199-8.
335	1054	CC1=NC=C(CO)C(=C1O)CO	938	OC(=O)C1=CN=CC=C1	R. Kaur, R. Gautam, S. Cherukuvada, T.N. Guru Row, Do carboximide-carboxylic acid combinations form co-crystals? The role of hydroxyl substitution on the formation of co-crystals and eutectics., IUCrJ. 2 (2015) 341–51. doi:10.1107/S2052252515002651.
336	126	OC1=CC=C(C=O)C=C1	7441	CC1=C(N)C=CC(=C1)[N+](=O)[O-]	R. Rai, P. Pandey, U. Rai, Phase diagram and thermal properties of organic analogues of nonmetal–nonmetal systems, J. Therm. Anal. Calorim. 124 (2016) 35–42. http://link.springer.com/article/10.1007/s10973-015-5155-2 (accessed May 11, 2016).
337	6318	OC(=O)C1=CC=C(Cl)C=C1	135	OC(=O)C1=CC=C(O)C=C1	C.C. Seaton, Creating carboxylic acid co-crystals: The application of Hammett substitution constants, CrystEngComm. 13 (2011) 6583. doi:10.1039/c1ce05645j.
338	8374	OC(=O)C1=CC=CC=C1Cl	6318	OC(=O)C1=CC=C(Cl)C=C1	C.C. Seaton, Creating carboxylic acid co-crystals: The application of Hammett substitution constants, CrystEngComm. 13 (2011) 6583. doi:10.1039/c1ce05645j.
339	300	OC(=O)CCl	6597	OC(=O)C(Cl)Cl	J. Kendall, THE ADDITION COMPOUNDS OF ORGANIC ACIDS IN PAIRS., J. Am. Chem. Soc. 36 (1914) 1722–1734. doi:10.1021/ja02185a012.
					C.C. Seaton, Creating carboxylic acid co-crystals: The application of Hammett substitution constants, CrystEngComm. 13 (2011) 6583. doi:10.1039/c1ce05645j.
340	65052	NC(=O)C1=CC=C(O)C=C1	243	OC(=O)C1=CC=CC=C1	A.N. Manin, A.P. Voronin, K. V Drozd, N.G. Manin, A. Bauer-Brandl, G.L. Perlovich, Cocrystal screening of hydroxybenzamides with benzoic acid derivatives: a comparative study of thermal and solution-based methods., Eur. J. Pharm. Sci. 65 (2014) 56–64. doi:10.1016/j.ejps.2014.09.003.
341	7423	NC1=CC(=CC=C1)[N+](=O)[O-]	7452	O=[N+]([O-])C1=CC(=CC=C1)[N+](=O)[O-]	R.P. Rastogi, K.T.R. Varma, Solid-Liquid Equilibria in Mixtures of Non-electrolytes, J. Phys. Chem. 62 (1958) 641–644. doi:10.1021/j150564a001.
342	1176	NC(N)=O	2244	CC(=O)OC1=CC=CC=C1C(O)=O	H.M. El-Banna, Solid dispersion of pharmaceutical ternary systems I: Phase diagram of aspirin-acetaminophen-urea system., J. Pharm. Sci. 67 (1978) 1109–11. http://www.ncbi.nlm.nih.gov/pubmed/671247 (accessed May 11, 2016).
343	7935	NC1=CC(=CC=C1)N	7452	O=[N+]([O-])C1=CC(=CC=C1)[N+](=O)[O-]	J. Sangster, Phase Diagrams and Thermodynamic Properties of Binary and Ternary Systems Based on Nitroaromatic Compounds, J. Phys. Chem. Ref. Data. 26 (1997) 351. doi:10.1063/1.556009.
344	69442	CC1=C([N+](=O)[O-])C(=C(C=C1[N+](=O)[O-])[N+](=O)[O-])C	6954	OC1=C(C=C(C=C1[N+](=O)[O-])[N+](=O)[O-])[N+](=O)[O-]	J. Sangster, Phase Diagrams and Thermodynamic Properties of Binary and Ternary Systems Based on Nitroaromatic Compounds, J. Phys. Chem. Ref. Data. 26 (1997) 351. doi:10.1063/1.556009.
345	14332	COC1=CC(=CC(=C1)OC)C(O)=O	12073	CC1=C(C)C=C(C=C1)C(O)=O	C.C. Seaton, K. Chadwick, G. Sadiq, K. Guo, R.J. Davey, Designing Acid/Acid Co-Crystals through the Application of Hammett Substituent Constants, Cryst. Growth Des. 10 (2010) 726–733. doi:10.1021/cg9011235.
346	10241	O=C1C2=CC=CC=C2C2=CC=CC=C12	6734	C1CC2=CC=CC3=C2C1=CC=C3	Y. Wei, L. Dang, X. Zhang, W. Cui, H. Wei, Solid–liquid phase equilibrium of 9-fluorenone and several polynuclear aromatic hydrocarbons, Fluid Phase Equilib. 318 (2012) 13–18. doi:10.1016/j.fluid.2012.01.017.
347	13857	CC1=CC=[N+]([O-])C=C1	7804	BrC1=CC=C(Br)C=C1	C.B. Aakeröy, M. Baldrighi, J. Desper, P. Metrangolo, G. Resnati, Supramolecular hierarchy among halogen-bond donors., Chemistry. 19 (2013) 16240–7. doi:10.1002/chem.201302162.
348	6828	CCN(C(=O)N(CC)C1=CC=CC=C1)C1=CC=CC=C1	19318	CCNC1=CC=C(C=C1)[N+](=O)[O-]	D. Trache, K. Khimeche, M. Benziane, A. Dahmani, Solid–liquid phase equilibria for binary mixtures of propellant’s stabilizers, J. Therm. Anal. Calorim. 112 (2012) 215–222. doi:10.1007/s10973-012-2539-4.
349	12062	NC1=CC(=CC(=C1)N)C(O)=O	12087	OC(=O)C1=CC=C(C=C1)C#N	C.C. Seaton, K. Chadwick, G. Sadiq, K. Guo, R.J. Davey, Designing Acid/Acid Co-Crystals through the Application of Hammett Substituent Constants, Cryst. Growth Des. 10 (2010) 726–733. doi:10.1021/cg9011235.
350	12062	NC1=CC(=CC(=C1)N)C(O)=O	14332	COC1=CC(=CC(=C1)OC)C(O)=O	C.C. Seaton, K. Chadwick, G. Sadiq, K. Guo, R.J. Davey, Designing Acid/Acid Co-Crystals through the Application of Hammett Substituent Constants, Cryst. Growth Des. 10 (2010) 726–733. doi:10.1021/cg9011235.
351	7433	OC(=O)C1=CC(=CC(=C1)[N+](=O)[O-])[N+](=O)[O-]	243	OC(=O)C1=CC=CC=C1	A.G. Pinkus, T.S. Subramanian, Isolation and characterization of 1 : 1 crystalline substituted benzoic acid heterodimers resulting from intermolecular hydrogen bonding, J. Chem. Soc. Chem. Commun. (1986) 1439. doi:10.1039/c39860001439.
352	243	OC(=O)C1=CC=CC=C1	7419	NC1=CC=CC(=C1)C(O)=O	C.C. Seaton, Creating carboxylic acid co-crystals: The application of Hammett substitution constants, CrystEngComm. 13 (2011) 6583. doi:10.1039/c1ce05645j.
353	8497	OC(=O)C1=CC(=CC=C1)[N+](=O)[O-]	338	OC(=O)C1=CC=CC=C1O	C.C. Seaton, Creating carboxylic acid co-crystals: The application of Hammett substitution constants, CrystEngComm. 13 (2011) 6583. doi:10.1039/c1ce05645j.
354	7470	CC1=CC=C(C=C1)C(O)=O	300	OC(=O)CCl	J. Kendall, THE ADDITION COMPOUNDS OF ORGANIC ACIDS IN PAIRS., J. Am. Chem. Soc. 36 (1914) 1722–1734. doi:10.1021/ja02185a012.
					C.C. Seaton, Creating carboxylic acid co-crystals: The application of Hammett substitution constants, CrystEngComm. 13 (2011) 6583. doi:10.1039/c1ce05645j.
355	6734	C1CC2=CC=CC3=C2C1=CC=C3	7269	CC1=C(C)C=C(C)C(=C1)C	R. Szczepanik, Two-and multicomponent, solid-liquid systems formed by aromatic hydrocarbons, anthraquinone, and coal-tar fractions, Chem. Stosow. Ser. A. 7 (1963) 621–660.
					R. Szczepanik, W. Skalmowski, Effects of crystal growth and volatilization of tar components on the aging of prepared tar. III. Solid-liquid phase relationship of the components of raw coal tar and prepared road tar., Bitumen, Teere, Asph. Pech. 14 (1963) 506–508.
356	931	C1=CC=C2C=CC=CC2=C1	7473	CC1=CC=C(C=C1)[N+](=O)[O-]	J. Sangster, Phase Diagrams and Thermodynamic Properties of Binary and Ternary Systems Based on Nitroaromatic Compounds, J. Phys. Chem. Ref. Data. 26 (1997) 351. doi:10.1063/1.556009.
357	7095	C1=CC=C(C=C1)C1=CC=CC=C1	6947	OC1=CC=CC=C1[N+](=O)[O-]	J. Sangster, Phase Diagrams and Thermodynamic Properties of Binary and Ternary Systems Based on Nitroaromatic Compounds, J. Phys. Chem. Ref. Data. 26 (1997) 351. doi:10.1063/1.556009.
358	159055	CC1(C)C2CCC1(C)C(=O)C2	6947	OC1=CC=CC=C1[N+](=O)[O-]	J. Sangster, Phase Diagrams and Thermodynamic Properties of Binary and Ternary Systems Based on Nitroaromatic Compounds, J. Phys. Chem. Ref. Data. 26 (1997) 351. doi:10.1063/1.556009.
359	7813	CC1=CC=C(N)C=C1	7452	O=[N+]([O-])C1=CC(=CC=C1)[N+](=O)[O-]	J. Sangster, Phase Diagrams and Thermodynamic Properties of Binary and Ternary Systems Based on Nitroaromatic Compounds, J. Phys. Chem. Ref. Data. 26 (1997) 351. doi:10.1063/1.556009.
360	7269	CC1=C(C)C=C(C)C(=C1)C	7580	C(C1=CC=CC=C1)C1=CC=CC=C1	J. Gallus, Q. Lin, A. Zumbühl, Binary Solid-Liquid Phase Diagrams of Selected Organic Compounds. A Complete Listing of 15 Binary Phase Diagrams, J. Chem. …. 78 (2001) 961–964. doi:10.1021/ed078p961.
361	7269	CC1=C(C)C=C(C)C(=C1)C	10614	C1=CC=C(C=C1)C(C1=CC=CC=C1)C1=CC=CC=C1	J. Gallus, Q. Lin, A. Zumbühl, Binary Solid-Liquid Phase Diagrams of Selected Organic Compounds. A Complete Listing of 15 Binary Phase Diagrams, J. Chem. …. 78 (2001) 961–964. doi:10.1021/ed078p961.
362	5757	CC12CCC3C(CCC4=C3C=CC(=C4)O)C1CCC2O	5429	CN1C=NC2=C1C(=O)NC(=O)N2C	T. Friscić, R.W. Lancaster, L. Fábián, P.G. Karamertzanis, Tunable recognition of the steroid alpha-face by adjacent pi-electron density., Proc. Natl. Acad. Sci. U. S. A. 107 (2010) 13216–21. doi:10.1073/pnas.0915142107.
363	39912	CC(C)CC1=CC=C(C=C1)C(C)C(O)=O	7806	ClC1=CC=C(Br)C=C1	S. Benessam, K. Khimeche, F. Djellouli, M. Benziane, A. Dahmani, Phase diagram of ibuprofen with fatty acids, J. Therm. Anal. Calorim. 112 (2013) 317–320. doi:10.1007/s10973-012-2831-3.
364	1054	CC1=NC=C(CO)C(=C1O)CO	3767	NNC(=O)C1=CC=NC=C1	R. Kaur, R. Gautam, S. Cherukuvada, T.N. Guru Row, Do carboximide-carboxylic acid combinations form co-crystals? The role of hydroxyl substitution on the formation of co-crystals and eutectics., IUCrJ. 2 (2015) 341–51. doi:10.1107/S2052252515002651.
365	243	OC(=O)C1=CC=CC=C1	978	NC1=CC=C(C=C1)C(O)=O	C.C. Seaton, Creating carboxylic acid co-crystals: The application of Hammett substitution constants, CrystEngComm. 13 (2011) 6583. doi:10.1039/c1ce05645j.
366	11087	OC(=O)C1=CC=CC=C1[N+](=O)[O-]	338	OC(=O)C1=CC=CC=C1O	C.C. Seaton, Creating carboxylic acid co-crystals: The application of Hammett substitution constants, CrystEngComm. 13 (2011) 6583. doi:10.1039/c1ce05645j.
367	243	OC(=O)C1=CC=CC=C1	300	OC(=O)CCl	J. Kendall, THE ADDITION COMPOUNDS OF ORGANIC ACIDS IN PAIRS., J. Am. Chem. Soc. 36 (1914) 1722–1734. doi:10.1021/ja02185a012.
					C.C. Seaton, Creating carboxylic acid co-crystals: The application of Hammett substitution constants, CrystEngComm. 13 (2011) 6583. doi:10.1039/c1ce05645j.
368	6854	N1C2=CC=CC=C2C2=CC=CC=C12	11137	OC1=CC=CC(=C1)[N+](=O)[O-]	J. Sangster, Phase Diagrams and Thermodynamic Properties of Binary and Ternary Systems Based on Nitroaromatic Compounds, J. Phys. Chem. Ref. Data. 26 (1997) 351. doi:10.1063/1.556009.
369	159055	CC1(C)C2CCC1(C)C(=O)C2	1493	OC1=C(C=C(C=C1)[N+](=O)[O-])[N+](=O)[O-]	J. Sangster, Phase Diagrams and Thermodynamic Properties of Binary and Ternary Systems Based on Nitroaromatic Compounds, J. Phys. Chem. Ref. Data. 26 (1997) 351. doi:10.1063/1.556009.
370	6009	CN(C)C1=C(C)N(C)N(C2=CC=CC=C2)C1=O	2206	CN1N(C(=O)C=C1C)C1=CC=CC=C1	J. Sangster, Phase Diagrams and Thermodynamic Properties of Binary Systems of Drugs, J. Phys. Chem. Ref. Data. 28 (1999) 889. doi:10.1063/1.556040.
371	7269	CC1=C(C)C=C(C)C(=C1)C	995	C1=CC=C2C(=C1)C=CC1=CC=CC=C21	J. Gallus, Q. Lin, A. Zumbühl, Binary Solid-Liquid Phase Diagrams of Selected Organic Compounds. A Complete Listing of 15 Binary Phase Diagrams, J. Chem. …. 78 (2001) 961–964. doi:10.1021/ed078p961.
372	931	C1=CC=C2C=CC=CC2=C1	7474	ClC1=CC=C(C=C1)[N+](=O)[O-]	H. Takiyama, H. Suzuki, H. Uchida, M. Matsuoka, Determination of solid–liquid phase equilibria by using measured DSC curves, Fluid Phase Equilib. 194-197 (2002) 1107–1117. doi:10.1016/S0378-3812(01)00656-2.
373	5757	CC12CCC3C(CCC4=C3C=CC(=C4)O)C1CCC2O	359	OC1=CC(=CC(=C1)O)O	T. Friscić, R.W. Lancaster, L. Fábián, P.G. Karamertzanis, Tunable recognition of the steroid alpha-face by adjacent pi-electron density., Proc. Natl. Acad. Sci. U. S. A. 107 (2010) 13216–21. doi:10.1073/pnas.0915142107.
374	8651	O=C(C1=CC=CC=C1)C(=O)C1=CC=CC=C1	7095	C1=CC=C(C=C1)C1=CC=CC=C1	B.L. Sharma, P. Lal, M. Sharma, A.K. Sharma, Thermoanalysis of binary condensed eutectic phases evincing molecular interactions, J. Therm. Anal. Calorim. 109 (2012) pp 447–456. doi:10.1007/s10973-011-1673-8.
					L.. Sharma, B.L.; Manhas, D.; Lal, No TitleExcess thermo functions Harbinger molecular interactions essence in binary condensed eutectic phases, Arch. Appl. Sci. Res. 6 (2014) 110–127. http://scholarsresearchlibrary.com/aasr-vol6-iss3/AASR-2014-6-3-110-127.pdf.
375	311	OC(=O)CC(O)(CC(O)=O)C(O)=O	444305	OC(C(O)C(O)=O)C(O)=O	V. Meltzer, E. Pincu, Thermodynamic study of binary mixture of citric acid and tartaric acid, Open Chem. 10 (2012) 1584–1589. doi:10.2478/s11532-012-0076-4.
376	385	OC(=O)CCCCCC(O)=O	6950212	CC(C(C)C(O)=O)C(O)=O	T. Wang, Y. Li, Y. Chen, Solid–Liquid Equilibria for Six Binary Mixtures Involving Heptanedioic Acid, Pentanedioic Acid, Hexanedioic Acid, 2, 3-Dimethylbutanedioic Acid, 2, 2-, J. Chem. Eng. Data. 57 (2012) 3519–3524. doi:10.1021/je200800f.
377	385	OC(=O)CCCCCC(O)=O	11701	CC(C)(CC(O)=O)C(O)=O	T. Wang, Y. Li, Y. Chen, Solid–Liquid Equilibria for Six Binary Mixtures Involving Heptanedioic Acid, Pentanedioic Acid, Hexanedioic Acid, 2, 3-Dimethylbutanedioic Acid, 2, 2-, J. Chem. Eng. Data. 57 (2012) 3519–3524. doi:10.1021/je200800f.
378	743	OC(=O)CCCC(O)=O	6950212	CC(C(C)C(O)=O)C(O)=O	T. Wang, C. Chang, Solid–Liquid Equilibria for Six Binary Mixtures of Pentanedioic Acid, Octanedioic Acid, 3-Methylheptanedioic Acid, 2, 2-Dimethylbutanedioic Acid, and 2, 3-, J. Chem. Eng. Data. 58 (2013) 3233–3239. doi:10.1021/je400686f.
379	743	OC(=O)CCCC(O)=O	11701	CC(C)(CC(O)=O)C(O)=O	T. Wang, C. Chang, Solid–Liquid Equilibria for Six Binary Mixtures of Pentanedioic Acid, Octanedioic Acid, 3-Methylheptanedioic Acid, 2, 2-Dimethylbutanedioic Acid, and 2, 3-, J. Chem. Eng. Data. 58 (2013) 3233–3239. doi:10.1021/je400686f.
380	6854	N1C2=CC=CC=C2C2=CC=CC=C12	31423	C1=CC2=C3C(=C1)C=CC1=CC=CC(=C31)C=C2	R. Szczepanik, Two-and multicomponent, solid-liquid systems formed by aromatic hydrocarbons, anthraquinone, and coal-tar fractions, Chem. Stosow. Ser. A. 7 (1963) 621–660.
					R. Szczepanik, W. Skalmowski, Effects of crystal growth and volatilization of tar components on the aging of prepared tar. III. Solid-liquid phase relationship of the components of raw coal tar and prepared road tar., Bitumen, Teere, Asph. Pech. 14 (1963) 506–508.
381	6854	N1C2=CC=CC=C2C2=CC=CC=C12	9154	C1=CC=C2C(=C1)C1=CC=CC3=C1C2=CC=C3	R. Szczepanik, Two-and multicomponent, solid-liquid systems formed by aromatic hydrocarbons, anthraquinone, and coal-tar fractions, Chem. Stosow. Ser. A. 7 (1963) 621–660.
					R. Szczepanik, W. Skalmowski, Effects of crystal growth and volatilization of tar components on the aging of prepared tar. III. Solid-liquid phase relationship of the components of raw coal tar and prepared road tar., Bitumen, Teere, Asph. Pech. 14 (1963) 506–508.
382	6854	N1C2=CC=CC=C2C2=CC=CC=C12	9171	C1=CC=C2C(=C1)C=CC1=C2C=CC2=CC=CC=C12	R. Szczepanik, Two-and multicomponent, solid-liquid systems formed by aromatic hydrocarbons, anthraquinone, and coal-tar fractions, Chem. Stosow. Ser. A. 7 (1963) 621–660.
					R. Szczepanik, W. Skalmowski, Effects of crystal growth and volatilization of tar components on the aging of prepared tar. III. Solid-liquid phase relationship of the components of raw coal tar and prepared road tar., Bitumen, Teere, Asph. Pech. 14 (1963) 506–508.
383	7475	NC1=CC=C(C=C1)[N+](=O)[O-]	7434	O=[N+]([O-])C1=CC(=CC(=C1)[N+](=O)[O-])[N+](=O)[O-]	J. Sangster, Phase Diagrams and Thermodynamic Properties of Binary and Ternary Systems Based on Nitroaromatic Compounds, J. Phys. Chem. Ref. Data. 26 (1997) 351. doi:10.1063/1.556009.
384	7813	CC1=CC=C(N)C=C1	7492	O=[N+]([O-])C1=CC=C(C=C1)[N+](=O)[O-]	J. Sangster, Phase Diagrams and Thermodynamic Properties of Binary and Ternary Systems Based on Nitroaromatic Compounds, J. Phys. Chem. Ref. Data. 26 (1997) 351. doi:10.1063/1.556009.
385	7813	CC1=CC=C(N)C=C1	11883	CC1=CC(=C(C=C1)[N+](=O)[O-])[N+](=O)[O-]	J. Sangster, Phase Diagrams and Thermodynamic Properties of Binary and Ternary Systems Based on Nitroaromatic Compounds, J. Phys. Chem. Ref. Data. 26 (1997) 351. doi:10.1063/1.556009.
386	6009	CN(C)C1=C(C)N(C)N(C2=CC=CC=C2)C1=O	4754	CCOC1=CC=C(NC(C)=O)C=C1	J. Sangster, Phase Diagrams and Thermodynamic Properties of Binary Systems of Drugs, J. Phys. Chem. Ref. Data. 28 (1999) 889. doi:10.1063/1.556040.
387	243	OC(=O)C1=CC=CC=C1	196	OC(=O)CCCCC(O)=O	T. Wang, T. Lai, Y. Chen, Solid- Liquid Equilibria for Hexanedioic Acid+ Benzoic Acid, Benzoic Acid+ Pentanedioic Acid, and Hexanedioic Acid+ Pentanedioic Acid, J. Chem. Eng. Data. 55 (2010) 5797–5800. doi:10.1021/je100749m.
388	904	CC(=O)NC1=CC=CC=C1	1110	OC(=O)CCC(O)=O	H. Shekhar, V. Kant, Thermodynamics of pharmaceutical active Nicotinamide based binary alloys, Int. Res. J. Pharm. 4 (2012) 1486–1497.
389	10457	OC(=O)CCCCCCC(O)=O	6950212	CC(C(C)C(O)=O)C(O)=O	T. Wang, C. Chang, Solid–Liquid Equilibria for Six Binary Mixtures of Pentanedioic Acid, Octanedioic Acid, 3-Methylheptanedioic Acid, 2, 2-Dimethylbutanedioic Acid, and 2, 3-, J. Chem. Eng. Data. 58 (2013) 3233–3239. doi:10.1021/je400686f.
390	10457	OC(=O)CCCCCCC(O)=O	11701	CC(C)(CC(O)=O)C(O)=O	T. Wang, C. Chang, Solid–Liquid Equilibria for Six Binary Mixtures of Pentanedioic Acid, Octanedioic Acid, 3-Methylheptanedioic Acid, 2, 2-Dimethylbutanedioic Acid, and 2, 3-, J. Chem. Eng. Data. 58 (2013) 3233–3239. doi:10.1021/je400686f.
391	2266	OC(=O)CCCCCCCC(O)=O	6950212	CC(C(C)C(O)=O)C(O)=O	T. Wang, C. Chan, Solid–Liquid Equilibria for Six Binary Mixtures of Nonanedioic Acids, Decanedioic Acid, 3-Methylheptanedioic Acid, 2, 2-Dimethylbutanedioic Acid, and 2, 3-, J. Chem. Eng. Data. 59 (2014) 3814–3819. doi:10.1021/je500684w.
392	2266	OC(=O)CCCCCCCC(O)=O	11701	CC(C)(CC(O)=O)C(O)=O	T. Wang, C. Chan, Solid–Liquid Equilibria for Six Binary Mixtures of Nonanedioic Acids, Decanedioic Acid, 3-Methylheptanedioic Acid, 2, 2-Dimethylbutanedioic Acid, and 2, 3-, J. Chem. Eng. Data. 59 (2014) 3814–3819. doi:10.1021/je500684w.
393	5757	CC12CCC3C(CCC4=C3C=CC(=C4)O)C1CCC2O	2153	CN1C(=O)N(C)C2=C(NC=N2)C1=O	T. Friscić, R.W. Lancaster, L. Fábián, P.G. Karamertzanis, Tunable recognition of the steroid alpha-face by adjacent pi-electron density., Proc. Natl. Acad. Sci. U. S. A. 107 (2010) 13216–21. doi:10.1073/pnas.0915142107.
394	936	NC(=O)C1=CN=CC=C1	904	CC(=O)NC1=CC=CC=C1	V. Kant, Study of phase diagram and microstructures of some nicotinamide based binary organic eutectic, Bull. Pharm. Med. Sci. 1 (2013) 34–41. http://www.bopams.com/Vol.1. Issue 2.2013/117-125.pdf (accessed May 11, 2016).
395	8418	C1=CC2=CC3=CC=CC=C3C=C2C=C1	6854	N1C2=CC=CC=C2C2=CC=CC=C12	P. Robinson, H. Scott, The anthracene-carbazole system, Mol. Cryst. Liq. Cryst. 5 (1969) 387–404. doi:10.1080/15421406908082947.
396	4754	CCOC1=CC=C(NC(C)=O)C=C1	2331	NC(=O)C1=CC=CC=C1	K.R. Williams, S.E. Collins, The Solid-Liquid Phase Diagram Experiment: Updated for the Physical Chemistry Laboratory, J. Chem. Educ. 71 (1994) 617. doi:10.1021/ed071p617.
397	995	C1=CC=C2C(=C1)C=CC1=CC=CC=C21	1493	OC1=C(C=C(C=C1)[N+](=O)[O-])[N+](=O)[O-]	J. Sangster, Phase Diagrams and Thermodynamic Properties of Binary and Ternary Systems Based on Nitroaromatic Compounds, J. Phys. Chem. Ref. Data. 26 (1997) 351. doi:10.1063/1.556009.
398	978	NC1=CC=C(C=C1)C(O)=O	5340	NC1=CC=C(C=C1)S(=O)(=O)NC1=NC=CS1	J. Sangster, Phase Diagrams and Thermodynamic Properties of Binary Systems of Drugs, J. Phys. Chem. Ref. Data. 28 (1999) 889. doi:10.1063/1.556040.
399	159055	CC1(C)C2CCC1(C)C(=O)C2	31344	CC(C)(CO)CO	V. Witusiewicz, L. Sturz, U. Hecht, S. Rex, Thermodynamic description and unidirectional solidification of eutectic organic alloys: I. Succinonitrile-(D) camphor system, Acta Mater. 52 (2004) 4561–4571. doi:10.1016/j.actamat.2004.06.013.
					V.T. Witusiewicz, L. Sturz, U. Hecht, S. Rex, Lamellar coupled growth in the neopentylglycol-(D)camphor eutectic, J. Cryst. Growth. 386 (2014) 69–75. doi:10.1016/j.jcrysgro.2013.09.035.
400	5994	CC(=O)C1CCC2C3CCC4=CC(=O)CCC4(C)C3CCC12C	5429	CN1C=NC2=C1C(=O)NC(=O)N2C	T. Friscić, R.W. Lancaster, L. Fábián, P.G. Karamertzanis, Tunable recognition of the steroid alpha-face by adjacent pi-electron density., Proc. Natl. Acad. Sci. U. S. A. 107 (2010) 13216–21. doi:10.1073/pnas.0915142107.
401	743	OC(=O)CCCC(O)=O	3715	COC1=CC2=C(C=C1)N(C(=C2CC(O)=O)C)C(=O)C1=CC=C(Cl)C=C1	M.A. Mohammad, A. Alhalaweh, S.P. Velaga, Hansen solubility parameter as a tool to predict cocrystal formation, Int. J. Pharm. 407 (2011) 63–71. doi:10.1016/j.ijpharm.2011.01.030.
402	1983	CC(=O)NC1=CC=C(O)C=C1	54670067	OCC(O)C1OC(=O)C(=C1O)O	K. Klimova, J. Leitner, DSC study and phase diagrams calculation of binary systems of paracetamol, Thermochim. Acta. 50 (2012) 59–64. doi:10.1016/j.tca.2012.09.024.
403	13857	CC1=CC=[N+]([O-])C=C1	12208	IC1=CC=C(I)C=C1	C.B. Aakeröy, M. Baldrighi, J. Desper, P. Metrangolo, G. Resnati, Supramolecular hierarchy among halogen-bond donors., Chemistry. 19 (2013) 16240–7. doi:10.1002/chem.201302162.
404	5192	OC(=O)CCCCCCCCC(O)=O	6950212	CC(C(C)C(O)=O)C(O)=O	T. Wang, C. Chan, Solid–Liquid Equilibria for Six Binary Mixtures of Nonanedioic Acids, Decanedioic Acid, 3-Methylheptanedioic Acid, 2, 2-Dimethylbutanedioic Acid, and 2, 3-, J. Chem. Eng. Data. 59 (2014) 3814–3819. doi:10.1021/je500684w.
405	5192	OC(=O)CCCCCCCCC(O)=O	11701	CC(C)(CC(O)=O)C(O)=O	T. Wang, C. Chan, Solid–Liquid Equilibria for Six Binary Mixtures of Nonanedioic Acids, Decanedioic Acid, 3-Methylheptanedioic Acid, 2, 2-Dimethylbutanedioic Acid, and 2, 3-, J. Chem. Eng. Data. 59 (2014) 3814–3819. doi:10.1021/je500684w.
406	7243	NC1=CC=CC=C1N	6947	OC1=CC=CC=C1[N+](=O)[O-]	J. Sangster, Phase Diagrams and Thermodynamic Properties of Binary Organic Systems Based on 1,2-, 1,3-, 1,4-Diaminobenzene or Benzidine, J. Phys. Chem. Ref. Data. 23 (1994) 295. doi:10.1063/1.555959.
407	8418	C1=CC2=CC3=CC=CC=C3C=C2C=C1	1493	OC1=C(C=C(C=C1)[N+](=O)[O-])[N+](=O)[O-]	J. Sangster, Phase Diagrams and Thermodynamic Properties of Binary and Ternary Systems Based on Nitroaromatic Compounds, J. Phys. Chem. Ref. Data. 26 (1997) 351. doi:10.1063/1.556009.
408	931	C1=CC=C2C=CC=CC2=C1	798	N1C=CC2=CC=CC=C12	H. Takiyama, H. Suzuki, H. Uchida, M. Matsuoka, Determination of solid–liquid phase equilibria by using measured DSC curves, Fluid Phase Equilib. 194-197 (2002) 1107–1117. doi:10.1016/S0378-3812(01)00656-2.
409	743	OC(=O)CCCC(O)=O	243	OC(=O)C1=CC=CC=C1	T. Wang, T. Lai, Y. Chen, Solid- Liquid Equilibria for Hexanedioic Acid+ Benzoic Acid, Benzoic Acid+ Pentanedioic Acid, and Hexanedioic Acid+ Pentanedioic Acid, J. Chem. Eng. Data. 55 (2010) 5797–5800. doi:10.1021/je100749m.
410	6734	C1CC2=CC=CC3=C2C1=CC=C3	8651	O=C(C1=CC=CC=C1)C(=O)C1=CC=CC=C1	B.L. Sharma, R. Kant, R. Sharma, S. Tandon, Deviations of binary organic eutectic melt systems, Mater. Chem. Phys. 82 (2003) 216–224. doi:10.1016/S0254-0584(03)00199-8.
411	798	N1C=CC2=CC=CC=C12	7095	C1=CC=C(C=C1)C1=CC=CC=C1	C. Yokoyama, T. Ebina, S. Takahashi, Solid-liquid equilibria of six binary mixtures containing indole, J. Chem. Eng. Data. 38 (1993) 583–586. doi:10.1021/je00012a028.
412	8497	OC(=O)C1=CC(=CC=C1)[N+](=O)[O-]	7452	O=[N+]([O-])C1=CC(=CC=C1)[N+](=O)[O-]	J. Sangster, Phase Diagrams and Thermodynamic Properties of Binary and Ternary Systems Based on Nitroaromatic Compounds, J. Phys. Chem. Ref. Data. 26 (1997) 351. doi:10.1063/1.556009.
413	12073	CC1=C(C)C=C(C=C1)C(O)=O	978	NC1=CC=C(C=C1)C(O)=O	C.C. Seaton, K. Chadwick, G. Sadiq, K. Guo, R.J. Davey, Designing Acid/Acid Co-Crystals through the Application of Hammett Substituent Constants, Cryst. Growth Des. 10 (2010) 726–733. doi:10.1021/cg9011235.
414	904	CC(=O)NC1=CC=CC=C1	8487	CC(=O)C1=CC(=CC=C1)O	Y. Chen, M. Tang, J. Kuo, Solid–liquid equilibria for binary mixtures of N-phenylacetamide with 4-aminoacetophenone, 3-hydroxyacetophenone and 4-hydroxyacetophenone, Fluid Phase Equilib. 232 (2005) 182–188. doi:10.1016/j.fluid.2005.03.023.
415	1176	NC(N)=O	11568	NC1=CC(=CC=C1)O	R.S.B. Reddi, V.S.A.K. Satuluri, U.S. Rai, R.N. Rai, Thermal, physicochemical and microstructural studies of binary organic eutectic systems, J. Therm. Anal. Calorim. 107 (2012) 377–385. doi:10.1007/s10973-011-1478-9.
416	798	N1C=CC2=CC=CC=C12	7055	CC1=CC2=CC=CC=C2C=C1	C. Yokoyama, T. Ebina, S. Takahashi, Solid-liquid equilibria of six binary mixtures containing indole, J. Chem. Eng. Data. 38 (1993) 583–586. doi:10.1021/je00012a028.
417	8418	C1=CC2=CC3=CC=CC=C3C=C2C=C1	8461	CC1=C(C=C(C=C1)[N+](=O)[O-])[N+](=O)[O-]	J. Sangster, Phase Diagrams and Thermodynamic Properties of Binary and Ternary Systems Based on Nitroaromatic Compounds, J. Phys. Chem. Ref. Data. 26 (1997) 351. doi:10.1063/1.556009.
418	995	C1=CC=C2C(=C1)C=CC1=CC=CC=C21	8461	CC1=C(C=C(C=C1)[N+](=O)[O-])[N+](=O)[O-]	J. Sangster, Phase Diagrams and Thermodynamic Properties of Binary and Ternary Systems Based on Nitroaromatic Compounds, J. Phys. Chem. Ref. Data. 26 (1997) 351. doi:10.1063/1.556009.
419	6853	C1C2=CC=CC=C2C2=CC=CC=C12	1493	OC1=C(C=C(C=C1)[N+](=O)[O-])[N+](=O)[O-]	J. Sangster, Phase Diagrams and Thermodynamic Properties of Binary and Ternary Systems Based on Nitroaromatic Compounds, J. Phys. Chem. Ref. Data. 26 (1997) 351. doi:10.1063/1.556009.
420	2337	CCOC(=O)C1=CC=C(N)C=C1	5340	NC1=CC=C(C=C1)S(=O)(=O)NC1=NC=CS1	J. Sangster, Phase Diagrams and Thermodynamic Properties of Binary Systems of Drugs, J. Phys. Chem. Ref. Data. 28 (1999) 889. doi:10.1063/1.556040.
421	5757	CC12CCC3C(CCC4=C3C=CC(=C4)O)C1CCC2O	6809	O=C1NC(=O)C2=CC=CC=C12	T. Friscić, R.W. Lancaster, L. Fábián, P.G. Karamertzanis, Tunable recognition of the steroid alpha-face by adjacent pi-electron density., Proc. Natl. Acad. Sci. U. S. A. 107 (2010) 13216–21. doi:10.1073/pnas.0915142107.
422	311	OC(=O)CC(O)(CC(O)=O)C(O)=O	3715	COC1=CC2=C(C=C1)N(C(=C2CC(O)=O)C)C(=O)C1=CC=C(Cl)C=C1	M.A. Mohammad, A. Alhalaweh, S.P. Velaga, Hansen solubility parameter as a tool to predict cocrystal formation, Int. J. Pharm. 407 (2011) 63–71. doi:10.1016/j.ijpharm.2011.01.030.
423	10614	C1=CC=C(C=C1)C(C1=CC=CC=C1)C1=CC=CC=C1	6947	OC1=CC=CC=C1[N+](=O)[O-]	J. Sangster, Phase Diagrams and Thermodynamic Properties of Binary and Ternary Systems Based on Nitroaromatic Compounds, J. Phys. Chem. Ref. Data. 26 (1997) 351. doi:10.1063/1.556009.
424	101	OC1=CC=CC(=C1)C=O	6947	OC1=CC=CC=C1[N+](=O)[O-]	J. Sangster, Phase Diagrams and Thermodynamic Properties of Binary and Ternary Systems Based on Nitroaromatic Compounds, J. Phys. Chem. Ref. Data. 26 (1997) 351. doi:10.1063/1.556009.
425	6947	OC1=CC=CC=C1[N+](=O)[O-]	7814	NC1=CC=C(N)C=C1	J. Sangster, Phase Diagrams and Thermodynamic Properties of Binary Organic Systems Based on 1,2-, 1,3-, 1,4-Diaminobenzene or Benzidine, J. Phys. Chem. Ref. Data. 23 (1994) 295. doi:10.1063/1.555959.
426	995	C1=CC=C2C(=C1)C=CC1=CC=CC=C21	11813	CC1=C(C=CC=C1[N+](=O)[O-])[N+](=O)[O-]	J. Sangster, Phase Diagrams and Thermodynamic Properties of Binary and Ternary Systems Based on Nitroaromatic Compounds, J. Phys. Chem. Ref. Data. 26 (1997) 351. doi:10.1063/1.556009.
427	101	OC1=CC=CC(=C1)C=O	7492	O=[N+]([O-])C1=CC=C(C=C1)[N+](=O)[O-]	J. Sangster, Phase Diagrams and Thermodynamic Properties of Binary and Ternary Systems Based on Nitroaromatic Compounds, J. Phys. Chem. Ref. Data. 26 (1997) 351. doi:10.1063/1.556009.
428	995	C1=CC=C2C(=C1)C=CC1=CC=CC=C21	11883	CC1=CC(=C(C=C1)[N+](=O)[O-])[N+](=O)[O-]	J. Sangster, Phase Diagrams and Thermodynamic Properties of Binary and Ternary Systems Based on Nitroaromatic Compounds, J. Phys. Chem. Ref. Data. 26 (1997) 351. doi:10.1063/1.556009.
429	6853	C1C2=CC=CC=C2C2=CC=CC=C12	11813	CC1=C(C=CC=C1[N+](=O)[O-])[N+](=O)[O-]	J. Sangster, Phase Diagrams and Thermodynamic Properties of Binary and Ternary Systems Based on Nitroaromatic Compounds, J. Phys. Chem. Ref. Data. 26 (1997) 351. doi:10.1063/1.556009.
430	8418	C1=CC2=CC3=CC=CC=C3C=C2C=C1	11813	CC1=C(C=CC=C1[N+](=O)[O-])[N+](=O)[O-]	J. Sangster, Phase Diagrams and Thermodynamic Properties of Binary and Ternary Systems Based on Nitroaromatic Compounds, J. Phys. Chem. Ref. Data. 26 (1997) 351. doi:10.1063/1.556009.
431	6853	C1C2=CC=CC=C2C2=CC=CC=C12	8461	CC1=C(C=C(C=C1)[N+](=O)[O-])[N+](=O)[O-]	J. Sangster, Phase Diagrams and Thermodynamic Properties of Binary and Ternary Systems Based on Nitroaromatic Compounds, J. Phys. Chem. Ref. Data. 26 (1997) 351. doi:10.1063/1.556009.
432	2331	NC(=O)C1=CC=CC=C1	6947	OC1=CC=CC=C1[N+](=O)[O-]	J. Sangster, Phase Diagrams and Thermodynamic Properties of Binary and Ternary Systems Based on Nitroaromatic Compounds, J. Phys. Chem. Ref. Data. 26 (1997) 351. doi:10.1063/1.556009.
433	3715	COC1=CC2=C(C=C1)N(C(=C2CC(O)=O)C)C(=O)C1=CC=C(Cl)C=C1	1110	OC(=O)CCC(O)=O	M.A. Mohammad, A. Alhalaweh, S.P. Velaga, Hansen solubility parameter as a tool to predict cocrystal formation, Int. J. Pharm. 407 (2011) 63–71. doi:10.1016/j.ijpharm.2011.01.030.
434	936	NC(=O)C1=CN=CC=C1	12749	CC1=NC=CN1	H. Kant, V; Kumar, M.; Kumar, A.; Shekhar, Study of phase diagram, thermal stability and microstructures of nicotinamide based binary organic systems, J. Chem. Pharm. Res. 6 (2014) 518–527. http://jocpr.com/vol6-iss10-2014/JCPR-2014-6-10-518-527.pdf (accessed May 11, 2016).
435	8418	C1=CC2=CC3=CC=CC=C3C=C2C=C1	7452	O=[N+]([O-])C1=CC(=CC=C1)[N+](=O)[O-]	J. Sangster, Phase Diagrams and Thermodynamic Properties of Binary and Ternary Systems Based on Nitroaromatic Compounds, J. Phys. Chem. Ref. Data. 26 (1997) 351. doi:10.1063/1.556009.
436	8418	C1=CC2=CC3=CC=CC=C3C=C2C=C1	11883	CC1=CC(=C(C=C1)[N+](=O)[O-])[N+](=O)[O-]	J. Sangster, Phase Diagrams and Thermodynamic Properties of Binary and Ternary Systems Based on Nitroaromatic Compounds, J. Phys. Chem. Ref. Data. 26 (1997) 351. doi:10.1063/1.556009.
437	3715	COC1=CC2=C(C=C1)N(C(=C2CC(O)=O)C)C(=O)C1=CC=C(Cl)C=C1	525	OC(CC(O)=O)C(O)=O	M.A. Mohammad, A. Alhalaweh, S.P. Velaga, Hansen solubility parameter as a tool to predict cocrystal formation, Int. J. Pharm. 407 (2011) 63–71. doi:10.1016/j.ijpharm.2011.01.030.
438	3715	COC1=CC2=C(C=C1)N(C(=C2CC(O)=O)C)C(=O)C1=CC=C(Cl)C=C1	867	OC(=O)CC(O)=O	M.A. Mohammad, A. Alhalaweh, S.P. Velaga, Hansen solubility parameter as a tool to predict cocrystal formation, Int. J. Pharm. 407 (2011) 63–71. doi:10.1016/j.ijpharm.2011.01.030.
439	15074	NC(=O)C1=CC=NC=C1	8036	NC(=O)CCC(N)=O	S. Cherukuvada, T.N.G. Row, Comprehending the Formation of Eutectics and Cocrystals in Terms of Design and Their Structural Interrelationships, 14 (2014) 4187–4198. doi:10.1021/cg500790q.
440	995	C1=CC=C2C(=C1)C=CC1=CC=CC=C21	7452	O=[N+]([O-])C1=CC(=CC=C1)[N+](=O)[O-]	B.L. Sharma, R. Kant, R. Sharma, S. Tandon, Deviations of binary organic eutectic melt systems, Mater. Chem. Phys. 82 (2003) 216–224. doi:10.1016/S0254-0584(03)00199-8.
441	995	C1=CC=C2C(=C1)C=CC1=CC=CC=C21	7492	O=[N+]([O-])C1=CC=C(C=C1)[N+](=O)[O-]	J. Sangster, Phase Diagrams and Thermodynamic Properties of Binary and Ternary Systems Based on Nitroaromatic Compounds, J. Phys. Chem. Ref. Data. 26 (1997) 351. doi:10.1063/1.556009.
442	101	OC1=CC=CC(=C1)C=O	8461	CC1=C(C=C(C=C1)[N+](=O)[O-])[N+](=O)[O-]	J. Sangster, Phase Diagrams and Thermodynamic Properties of Binary and Ternary Systems Based on Nitroaromatic Compounds, J. Phys. Chem. Ref. Data. 26 (1997) 351. doi:10.1063/1.556009.
443	8418	C1=CC2=CC3=CC=CC=C3C=C2C=C1	8376	CC1=C(C=C(C=C1[N+](=O)[O-])[N+](=O)[O-])[N+](=O)[O-]	J. Sangster, Phase Diagrams and Thermodynamic Properties of Binary and Ternary Systems Based on Nitroaromatic Compounds, J. Phys. Chem. Ref. Data. 26 (1997) 351. doi:10.1063/1.556009.
444	4763	CCC1(C(=O)NC(=O)NC1=O)C1=CC=CC=C1	1983	CC(=O)NC1=CC=C(O)C=C1	J. Sangster, Phase Diagrams and Thermodynamic Properties of Binary Systems of Drugs, J. Phys. Chem. Ref. Data. 28 (1999) 889. doi:10.1063/1.556040.
445	1983	CC(=O)NC1=CC=C(O)C=C1	1176	NC(N)=O	J. Sangster, Phase Diagrams and Thermodynamic Properties of Binary Systems of Drugs, J. Phys. Chem. Ref. Data. 28 (1999) 889. doi:10.1063/1.556040.
446	904	CC(=O)NC1=CC=CC=C1	7469	CC(=O)C1=CC=C(O)C=C1	Y. Chen, M. Tang, J. Kuo, Solid–liquid equilibria for binary mixtures of N-phenylacetamide with 4-aminoacetophenone, 3-hydroxyacetophenone and 4-hydroxyacetophenone, Fluid Phase Equilib. 232 (2005) 182–188. doi:10.1016/j.fluid.2005.03.023.
447	8062	N#CCCC#N	31344	CC(C)(CO)CO	V.T. Witusiewicz, L. Sturz, U. Hecht, S. Rex, Thermodynamic description and unidirectional solidification of eutectic organic alloys: IV. Binary systems neopentylglycol–succinonitrile and amino-methyl-propanediol–succinonitrile, Acta Mater. 53 (2005) 173–183. doi:10.1016/j.actamat.2004.09.014.
448	1176	NC(N)=O	8706	NC1=NC2=CC=CC=C2S1	K. Sharma, P. Shakya, R. Rai, Solid–liquid equilibria, physicochemical and microstructural studies of binary organic eutectic alloy: urea+ 2-aminobenzothiazole system, Sci. World. (2012). http://www.nepjol.info/index.php/SW/article/view/6871 (accessed May 11, 2016).
449	1493	OC1=C(C=C(C=C1)[N+](=O)[O-])[N+](=O)[O-]	904	CC(=O)NC1=CC=CC=C1	B.L. Sharma, R. Kant, R. Sharma, S. Tandon, Deviations of binary organic eutectic melt systems, Mater. Chem. Phys. 82 (2003) 216–224. doi:10.1016/S0254-0584(03)00199-8.
450	101	OC1=CC=CC(=C1)C=O	7452	O=[N+]([O-])C1=CC(=CC=C1)[N+](=O)[O-]	J. Sangster, Phase Diagrams and Thermodynamic Properties of Binary and Ternary Systems Based on Nitroaromatic Compounds, J. Phys. Chem. Ref. Data. 26 (1997) 351. doi:10.1063/1.556009.
451	8418	C1=CC2=CC3=CC=CC=C3C=C2C=C1	7492	O=[N+]([O-])C1=CC=C(C=C1)[N+](=O)[O-]	J. Sangster, Phase Diagrams and Thermodynamic Properties of Binary and Ternary Systems Based on Nitroaromatic Compounds, J. Phys. Chem. Ref. Data. 26 (1997) 351. doi:10.1063/1.556009.
452	6853	C1C2=CC=CC=C2C2=CC=CC=C12	11883	CC1=CC(=C(C=C1)[N+](=O)[O-])[N+](=O)[O-]	J. Sangster, Phase Diagrams and Thermodynamic Properties of Binary and Ternary Systems Based on Nitroaromatic Compounds, J. Phys. Chem. Ref. Data. 26 (1997) 351. doi:10.1063/1.556009.
453	6734	C1CC2=CC=CC3=C2C1=CC=C3	11813	CC1=C(C=CC=C1[N+](=O)[O-])[N+](=O)[O-]	J. Sangster, Phase Diagrams and Thermodynamic Properties of Binary and Ternary Systems Based on Nitroaromatic Compounds, J. Phys. Chem. Ref. Data. 26 (1997) 351. doi:10.1063/1.556009.
454	101	OC1=CC=CC(=C1)C=O	8376	CC1=C(C=C(C=C1[N+](=O)[O-])[N+](=O)[O-])[N+](=O)[O-]	J. Sangster, Phase Diagrams and Thermodynamic Properties of Binary and Ternary Systems Based on Nitroaromatic Compounds, J. Phys. Chem. Ref. Data. 26 (1997) 351. doi:10.1063/1.556009.
455	5757	CC12CCC3C(CCC4=C3C=CC(=C4)O)C1CCC2O	931	C1=CC=C2C=CC=CC2=C1	T. Friscić, R.W. Lancaster, L. Fábián, P.G. Karamertzanis, Tunable recognition of the steroid alpha-face by adjacent pi-electron density., Proc. Natl. Acad. Sci. U. S. A. 107 (2010) 13216–21. doi:10.1073/pnas.0915142107.
456	101	OC1=CC=CC(=C1)C=O	7095	C1=CC=C(C=C1)C1=CC=CC=C1	K. Sharma, R. Rai, Synthesis and characterization of novel binary organic monotectic and eutectic alloys, Thermochim. Acta. 535 (2012) 66–70. doi:10.1016/j.tca.2012.02.020.
457	936	NC(=O)C1=CN=CC=C1	3825	CC(C(O)=O)C1=CC(=CC=C1)C(=O)C1=CC=CC=C1	E. Zaini, Y.S. Wahyuni, A. Halim, Y. Yuliandra, Preparation of Eutectic Mixture of Ketoprofen and Nicotinamide for Enhanced Dissolution Rate - Yori Yuliandra, Int. J. Pharm. Sci. Rev. Res. 35 (2015) 161–164. http://yoriyuliandra.com/site/2015/12/02/preparation-of-eutectic-mixture-of-ketoprofen-and-nicotinamide-for-enhanced-dissolution-rate/ (accessed May 11, 2016).
458	6989	CC(C)C1=C(O)C=C(C)C=C1	931	C1=CC=C2C=CC=CC2=C1	P.S. Bassi, G.P. Sachdev, Morphological and solidification studies of the naphthalene-thymol eutectic, Proc. Indian Acad. Sci. - Chem. Sci. 101 (1989) 539–546. doi:10.1007/BF02880820.
459	6853	C1C2=CC=CC=C2C2=CC=CC=C12	7452	O=[N+]([O-])C1=CC(=CC=C1)[N+](=O)[O-]	J. Sangster, Phase Diagrams and Thermodynamic Properties of Binary and Ternary Systems Based on Nitroaromatic Compounds, J. Phys. Chem. Ref. Data. 26 (1997) 351. doi:10.1063/1.556009.
460	6853	C1C2=CC=CC=C2C2=CC=CC=C12	7492	O=[N+]([O-])C1=CC=C(C=C1)[N+](=O)[O-]	J. Sangster, Phase Diagrams and Thermodynamic Properties of Binary and Ternary Systems Based on Nitroaromatic Compounds, J. Phys. Chem. Ref. Data. 26 (1997) 351. doi:10.1063/1.556009.
461	785	OC1=CC=C(O)C=C1	7475	NC1=CC=C(C=C1)[N+](=O)[O-]	J. Sangster, Phase Diagrams and Thermodynamic Properties of Binary and Ternary Systems Based on Nitroaromatic Compounds, J. Phys. Chem. Ref. Data. 26 (1997) 351. doi:10.1063/1.556009.
462	904	CC(=O)NC1=CC=CC=C1	7468	CC(=O)C1=CC=C(N)C=C1	Y. Chen, M. Tang, J. Kuo, Solid–liquid equilibria for binary mixtures of N-phenylacetamide with 4-aminoacetophenone, 3-hydroxyacetophenone and 4-hydroxyacetophenone, Fluid Phase Equilib. 232 (2005) 182–188. doi:10.1016/j.fluid.2005.03.023.
463	7898	NC(=O)CC#N	7468	CC(=O)C1=CC=C(N)C=C1	M. Singh, P. Pandey, R. Rai, U. Rai, Solid–liquid equilibrium, thermal, and physicochemical studies on salicylamide–4-nitrophenol and 2-cyanoacetamide–4-aminoacetophenone organic eutectic, J. Therm. Anal. Calorim. 113 (2013) 977–983. doi:10.1007/s10973-012-2800-x.
464	931	C1=CC=C2C=CC=CC2=C1	999	OC(=O)CC1=CC=CC=C1	B.L. Sharma, R. Kant, R. Sharma, S. Tandon, Deviations of binary organic eutectic melt systems, Mater. Chem. Phys. 82 (2003) 216–224. doi:10.1016/S0254-0584(03)00199-8.
465	931	C1=CC=C2C=CC=CC2=C1	8640	NC1=CC=CC2=CC=CC=C12	R. Szczepanik, Two-and multicomponent, solid-liquid systems formed by aromatic hydrocarbons, anthraquinone, and coal-tar fractions, Chem. Stosow. Ser. A. 7 (1963) 621–660.
					R. Szczepanik, W. Skalmowski, Effects of crystal growth and volatilization of tar components on the aging of prepared tar. III. Solid-liquid phase relationship of the components of raw coal tar and prepared road tar., Bitumen, Teere, Asph. Pech. 14 (1963) 506–508.
466	1183	COC1=C(O)C=CC(=C1)C=O	7452	O=[N+]([O-])C1=CC(=CC=C1)[N+](=O)[O-]	J. Singh, N. Singh, Phase equilibrium, crystallization behavior and thermodynamic studies of (m-dinitrobenzene+ vanillin) eutectic system, J. Chem. Thermodyn. 89 (2015) 197–204. doi:10.1016/j.jct.2015.05.020.
467	7005	OC1=CC=CC2=CC=CC=C12	931	C1=CC=C2C=CC=CC2=C1	B.L. Sharma, N.K. Sharma, M. Rambal, Excess thermodynamic functions: GE and SE of binary organic eutectic systems, Thermochim. Acta. 206 (1992) 71–84. doi:10.1016/0040-6031(92)85285-4.
468	904	CC(=O)NC1=CC=CC=C1	7452	O=[N+]([O-])C1=CC(=CC=C1)[N+](=O)[O-]	B.L. Sharma, R. Kant, R. Sharma, S. Tandon, Deviations of binary organic eutectic melt systems, Mater. Chem. Phys. 82 (2003) 216–224. doi:10.1016/S0254-0584(03)00199-8.
469	931	C1=CC=C2C=CC=CC2=C1	1183	COC1=C(O)C=CC(=C1)C=O	B.L. Sharma, R. Kant, R. Sharma, S. Tandon, Deviations of binary organic eutectic melt systems, Mater. Chem. Phys. 82 (2003) 216–224. doi:10.1016/S0254-0584(03)00199-8.
470	11487	N(C1=CC=CC=C1)C1=CC=CC=C1	7005	OC1=CC=CC2=CC=CC=C12	B.L. Sharma, N.K. Sharma, M. Rambal, Excess thermodynamic functions: GE and SE of binary organic eutectic systems, Thermochim. Acta. 206 (1992) 71–84. doi:10.1016/0040-6031(92)85285-4.
					L.. Sharma, B.L.; Manhas, D.; Lal, No TitleExcess thermo functions Harbinger molecular interactions essence in binary condensed eutectic phases, Arch. Appl. Sci. Res. 6 (2014) 110–127. http://scholarsresearchlibrary.com/aasr-vol6-iss3/AASR-2014-6-3-110-127.pdf.
471	6734	C1CC2=CC=CC3=C2C1=CC=C3	11883	CC1=CC(=C(C=C1)[N+](=O)[O-])[N+](=O)[O-]	J. Sangster, Phase Diagrams and Thermodynamic Properties of Binary and Ternary Systems Based on Nitroaromatic Compounds, J. Phys. Chem. Ref. Data. 26 (1997) 351. doi:10.1063/1.556009.
472	7108	N1C2=CC=CC=C2SC2=CC=CC=C12	8663	OC1=CC2=CC=CC=C2C=C1	H. Shekhar, M. Kumar, Phase diagram, thermodynamic analysis and interfacial studies on solid dispersions of phenothiazine-β-naphthol drug system, CIBTech J. Pharm. Sci. 4 (2015) 1–11.
473	931	C1=CC=C2C=CC=CC2=C1	8663	OC1=CC2=CC=CC=C2C=C1	R. Szczepanik, Two-and multicomponent, solid-liquid systems formed by aromatic hydrocarbons, anthraquinone, and coal-tar fractions, Chem. Stosow. Ser. A. 7 (1963) 621–660.
					R. Szczepanik, W. Skalmowski, Effects of crystal growth and volatilization of tar components on the aging of prepared tar. III. Solid-liquid phase relationship of the components of raw coal tar and prepared road tar., Bitumen, Teere, Asph. Pech. 14 (1963) 506–508.
474	931	C1=CC=C2C=CC=CC2=C1	980	OC1=CC=C(C=C1)[N+](=O)[O-]	J. Sangster, Phase Diagrams and Thermodynamic Properties of Binary and Ternary Systems Based on Nitroaromatic Compounds, J. Phys. Chem. Ref. Data. 26 (1997) 351. doi:10.1063/1.556009.
475	5757	CC12CCC3C(CCC4=C3C=CC(=C4)O)C1CCC2O	7961	BrC1=CC=CC=C1	T. Friscić, R.W. Lancaster, L. Fábián, P.G. Karamertzanis, Tunable recognition of the steroid alpha-face by adjacent pi-electron density., Proc. Natl. Acad. Sci. U. S. A. 107 (2010) 13216–21. doi:10.1073/pnas.0915142107.
476	12062	NC1=CC(=CC(=C1)N)C(O)=O	12073	CC1=C(C)C=C(C=C1)C(O)=O	C.C. Seaton, K. Chadwick, G. Sadiq, K. Guo, R.J. Davey, Designing Acid/Acid Co-Crystals through the Application of Hammett Substituent Constants, Cryst. Growth Des. 10 (2010) 726–733. doi:10.1021/cg9011235.
477	7580	C(C1=CC=CC=C1)C1=CC=CC=C1	6954	OC1=C(C=C(C=C1[N+](=O)[O-])[N+](=O)[O-])[N+](=O)[O-]	J. Sangster, Phase Diagrams and Thermodynamic Properties of Binary and Ternary Systems Based on Nitroaromatic Compounds, J. Phys. Chem. Ref. Data. 26 (1997) 351. doi:10.1063/1.556009.
478	995	C1=CC=C2C(=C1)C=CC1=CC=CC=C21	980	OC1=CC=C(C=C1)[N+](=O)[O-]	J. Sangster, Phase Diagrams and Thermodynamic Properties of Binary and Ternary Systems Based on Nitroaromatic Compounds, J. Phys. Chem. Ref. Data. 26 (1997) 351. doi:10.1063/1.556009.
479	8418	C1=CC2=CC3=CC=CC=C3C=C2C=C1	980	OC1=CC=C(C=C1)[N+](=O)[O-]	J. Sangster, Phase Diagrams and Thermodynamic Properties of Binary and Ternary Systems Based on Nitroaromatic Compounds, J. Phys. Chem. Ref. Data. 26 (1997) 351. doi:10.1063/1.556009.
480	159055	CC1(C)C2CCC1(C)C(=O)C2	1531	CC(N)(CO)CO	V. Witusiewicz, L. Sturz, U. Hecht, S. Rex, Thermodynamic description and unidirectional solidification of eutectic organic alloys: I. Succinonitrile-(D) camphor system, Acta Mater. 52 (2004) 4561–4571. doi:10.1016/j.actamat.2004.06.013.
481	12749	CC1=NC=CN1	8193	CCCCCCCCCCCCO	H. Matsuda, H. Kimura, Y. Nagano, K. Kurihara, K. Tochigi, K. Ochi, Solid- Liquid Equilibria in Three Binary Mixtures Containing Diphenyl Carbonate, J. Chem. Eng. Data. 56 (2011) 1500–1505. doi:10.1021/je101199g.
482	931	C1=CC=C2C=CC=CC2=C1	996	OC1=CC=CC=C1	D. Wei, L. Wang, F. Yan, C. Zhang, Solid–liquid equilibria of acenaphthene with o-, m-, or p-dichlorobenzene, Fluid Phase Equilib. 291 (2010) 66–70. doi:10.1016/j.fluid.2009.12.013.
483	931	C1=CC=C2C=CC=CC2=C1	289	OC1=CC=CC=C1O	H. Takiyama, H. Suzuki, H. Uchida, M. Matsuoka, Determination of solid–liquid phase equilibria by using measured DSC curves, Fluid Phase Equilib. 194-197 (2002) 1107–1117. doi:10.1016/S0378-3812(01)00656-2.
484	1183	COC1=C(O)C=CC(=C1)C=O	6734	C1CC2=CC=CC3=C2C1=CC=C3	B.L. Sharma, Structural models of faceted–faceted eutectic system vanillin–acenaphthene, Mater. Chem. Phys. 78 (2003) 691–701. doi:10.1016/S0254-0584(02)00394-2.
485	931	C1=CC=C2C=CC=CC2=C1	16402	NCCCCCCN	K. Khimeche, A. Dahmani, Solid-liquid equilibria of naphthalene+ alkanediamine mixtures, J. Chem. Eng. Data. 51 (2006) 382–385. doi:10.1021/je0502851.
486	931	C1=CC=C2C=CC=CC2=C1	24250	NCCCCCCCCN	K. Khimeche, A. Dahmani, Solid-liquid equilibria of naphthalene+ alkanediamine mixtures, J. Chem. Eng. Data. 51 (2006) 382–385. doi:10.1021/je0502851.
487	8376	CC1=C(C=C(C=C1[N+](=O)[O-])[N+](=O)[O-])[N+](=O)[O-]	7929	CC1=CC(=CC=C1)C	R.E. Morris, W.A. Cook, Binary Systems of p-Dichlorobenzene with Diphenyl, Naphthalene and Triphenylmethane, J. Am. Chem. Soc. 57 (1935) 2403–2406. doi:10.1021/ja01315a024.
488	7095	C1=CC=C(C=C1)C1=CC=CC=C1	11137	OC1=CC=CC(=C1)[N+](=O)[O-]	J. Sangster, Phase Diagrams and Thermodynamic Properties of Binary and Ternary Systems Based on Nitroaromatic Compounds, J. Phys. Chem. Ref. Data. 26 (1997) 351. doi:10.1063/1.556009.
489	7580	C(C1=CC=CC=C1)C1=CC=CC=C1	980	OC1=CC=C(C=C1)[N+](=O)[O-]	J. Sangster, Phase Diagrams and Thermodynamic Properties of Binary and Ternary Systems Based on Nitroaromatic Compounds, J. Phys. Chem. Ref. Data. 26 (1997) 351. doi:10.1063/1.556009.
490	5757	CC12CCC3C(CCC4=C3C=CC(=C4)O)C1CCC2O	9142	C1=CC2=C3C(=C1)C1=CC=CC4=C1C(=CC=C4)C3=CC=C2	T. Friscić, R.W. Lancaster, L. Fábián, P.G. Karamertzanis, Tunable recognition of the steroid alpha-face by adjacent pi-electron density., Proc. Natl. Acad. Sci. U. S. A. 107 (2010) 13216–21. doi:10.1073/pnas.0915142107.
491	7270	ClC1=C(Cl)C=C(Cl)C(=C1)Cl	7005	OC1=CC=CC2=CC=CC=C12	R. Rai, K. Varma, Thermal and dielectric studies on binary organic system: benzil–m-nitroaniline, Mater. Lett. 48 (2001) 356–361. doi:10.1016/S0167-577X(00)00327-X.
492	8062	N#CCCC#N	1923	OC1=CC=CC2=C1N=CC=C2	J. Singh, S. Rai, S. NB, Phase Equilibria and Crystallization Behaviour of Succinonitrile - 8-Hydroxyquinoline Eutectic System, JSM Chem. 2 (2014) 1010. http://www.jscimedcentral.com/Chemistry/chemistry-2-1010.pdf.
493	8062	N#CCCC#N	1176	NC(N)=O	U. Rai, R. Rai, Some Physicochemical Studies on Organic Analog of Metal‐Nonmetal Eutectics, Cryst. Res. Technol. 32 (1997) 821–829. doi:10.1002/crat.2170320614.
494	7095	C1=CC=C(C=C1)C1=CC=CC=C1	6404	CC(C)(C)CO	U. Rai, R. Rai, Some Physicochemical Studies on Organic Analog of Metal‐Nonmetal Eutectics, Cryst. Res. Technol. 32 (1997) 821–829. doi:10.1002/crat.2170320614.
495	7270	ClC1=C(Cl)C=C(Cl)C(=C1)Cl	8663	OC1=CC2=CC=CC=C2C=C1	R. Rai, K. Varma, Thermal and dielectric studies on binary organic system: benzil–m-nitroaniline, Mater. Lett. 48 (2001) 356–361. doi:10.1016/S0167-577X(00)00327-X.
496	7580	C(C1=CC=CC=C1)C1=CC=CC=C1	11137	OC1=CC=CC(=C1)[N+](=O)[O-]	J. Sangster, Phase Diagrams and Thermodynamic Properties of Binary and Ternary Systems Based on Nitroaromatic Compounds, J. Phys. Chem. Ref. Data. 26 (1997) 351. doi:10.1063/1.556009.
497	159055	CC1(C)C2CCC1(C)C(=O)C2	8062	N#CCCC#N	V. Witusiewicz, L. Sturz, U. Hecht, S. Rex, Thermodynamic description and unidirectional solidification of eutectic organic alloys: I. Succinonitrile-(D) camphor system, Acta Mater. 52 (2004) 4561–4571. doi:10.1016/j.actamat.2004.06.013.
					J. Teng, S. Liu, Re-determination of succinonitrile (SCN)–camphor phase diagram, J. Cryst. Growth. 290 (2006) 248–257. doi:10.1016/j.jcrysgro.2005.12.087.
498	5757	CC12CCC3C(CCC4=C3C=CC(=C4)O)C1CCC2O	9115	C1=CC2=C3C4=C1C=CC1=C4C4=C(C=C1)C=CC1=C4C3=C(C=C2)C=C1	T. Friscić, R.W. Lancaster, L. Fábián, P.G. Karamertzanis, Tunable recognition of the steroid alpha-face by adjacent pi-electron density., Proc. Natl. Acad. Sci. U. S. A. 107 (2010) 13216–21. doi:10.1073/pnas.0915142107.
499	3715	COC1=CC2=C(C=C1)N(C(=C2CC(O)=O)C)C(=O)C1=CC=C(Cl)C=C1	1176	NC(N)=O	M.A. Mohammad, A. Alhalaweh, S.P. Velaga, Hansen solubility parameter as a tool to predict cocrystal formation, Int. J. Pharm. 407 (2011) 63–71. doi:10.1016/j.ijpharm.2011.01.030.
500	10614	C1=CC=C(C=C1)C(C1=CC=CC=C1)C1=CC=CC=C1	980	OC1=CC=C(C=C1)[N+](=O)[O-]	J. Sangster, Phase Diagrams and Thermodynamic Properties of Binary and Ternary Systems Based on Nitroaromatic Compounds, J. Phys. Chem. Ref. Data. 26 (1997) 351. doi:10.1063/1.556009.
501	6720	ClC1=C(Cl)C(=C([N+](=O)[O-])C(=C1Cl)Cl)Cl	8062	N#CCCC#N	S. Kant, R. Rai, Solid–liquid equilibrium and thermochemical studies of organic analogue of metal–nonmetal system: Succinonitrile–pentachloronitrobenzene, Thermochim. Acta. 512 (2011) 49–54. doi:10.1016/j.tca.2010.08.021.
502	5994	CC(=O)C1CCC2C3CCC4=CC(=O)CCC4(C)C3CCC12C	67564	FC1=C(F)C2=C(C(=C1F)F)C(=C(F)C(=C2F)F)F	T. Friscić, R.W. Lancaster, L. Fábián, P.G. Karamertzanis, Tunable recognition of the steroid alpha-face by adjacent pi-electron density., Proc. Natl. Acad. Sci. U. S. A. 107 (2010) 13216–21. doi:10.1073/pnas.0915142107.
503	12208	IC1=CC=C(I)C=C1	5054	OC1=CC(=CC=C1)O	K. Sharma, R. Reddi, S. Kant, R. Rai, Thermal, physicochemical and microstructural studies of organic analog of nonmetal–nonmetal monotectic alloy, Thermochim. Acta. 498 (2010) 112–116. doi:10.1016/j.tca.2009.10.010.
504	5054	OC1=CC(=CC=C1)O	7806	ClC1=CC=C(Br)C=C1	K. Sharma, R. Rai, Novel organic monotectic alloy and its thermal, physicochemical, and microstructural studies, J. Mater. Sci. 46 (2011) 1551–1556. doi:10.1007/s10853-010-4960-z.
505	7806	ClC1=CC=C(Br)C=C1	8062	N#CCCC#N	R.S.B. Reddi, S. Kant, U.S. Rai, R.N. Rai, Crystallization, thermal, phase diagram and microstructural studies of organic analog of metal–nonmetal monotectic alloy: 4-Bromochlorobenzene–succinonitrile, J. Cryst. Growth. 312 (2009) 95–99. doi:10.1016/j.jcrysgro.2009.09.037.
506	520103	O=[N+]1C=CN([O-])C=C1	7804	BrC1=CC=C(Br)C=C1	C.B. Aakeröy, M. Baldrighi, J. Desper, P. Metrangolo, G. Resnati, Supramolecular hierarchy among halogen-bond donors., Chemistry. 19 (2013) 16240–7. doi:10.1002/chem.201302162.
507	520103	O=[N+]1C=CN([O-])C=C1	12208	IC1=CC=C(I)C=C1	C.B. Aakeröy, M. Baldrighi, J. Desper, P. Metrangolo, G. Resnati, Supramolecular hierarchy among halogen-bond donors., Chemistry. 19 (2013) 16240–7. doi:10.1002/chem.201302162.
508	6734	C1CC2=CC=CC3=C2C1=CC=C3	8062	N#CCCC#N	U.S. Rai, H. Shekhar, Study of the eutectic and monotectic of the acenaphthene-succinomtrile system, Thermochim. Acta. 186 (1991) 131–143. doi:10.1016/0040-6031(91)87030-Z.
509	3715	COC1=CC2=C(C=C1)N(C(=C2CC(O)=O)C)C(=O)C1=CC=C(Cl)C=C1	750	NCC(O)=O	M.A. Mohammad, A. Alhalaweh, S.P. Velaga, Hansen solubility parameter as a tool to predict cocrystal formation, Int. J. Pharm. 407 (2011) 63–71. doi:10.1016/j.ijpharm.2011.01.030.
510	7269	CC1=C(C)C=C(C)C(=C1)C	8062	N#CCCC#N	U.S. Rai, P. Pandey, Crystallization behaviour of metal-nonmetal monotectic alloys; succinonitrile-pyrene system, Prog. Cryst. Growth Charact. Mater. 45 (2002) 59–64. doi:10.1016/S0960-8974(02)00028-1.
511	1983	CC(=O)NC1=CC=C(O)C=C1	9261	C1=NC=CN=C1	Wood, Peter A. , et al. "Knowledge-based approaches to co-crystal design." CrystEngComm 16.26(2014):5839.
512	1983	CC(=O)NC1=CC=C(O)C=C1	525	OC(CC(O)=O)C(O)=O	Wood, Peter A. , et al. "Knowledge-based approaches to co-crystal design." CrystEngComm 16.26(2014):5839.
513	1983	CC(=O)NC1=CC=C(O)C=C1	867	OC(=O)CC(O)=O	Wood, Peter A. , et al. "Knowledge-based approaches to co-crystal design." CrystEngComm 16.26(2014):5839.
514	1983	CC(=O)NC1=CC=C(O)C=C1	196	OC(=O)CCCCC(O)=O	Wood, Peter A. , et al. "Knowledge-based approaches to co-crystal design." CrystEngComm 16.26(2014):5839.
515	1983	CC(=O)NC1=CC=C(O)C=C1	3469	OC(=O)C1=C(O)C=CC(=C1)O	Wood, Peter A. , et al. "Knowledge-based approaches to co-crystal design." CrystEngComm 16.26(2014):5839.
516	1983	CC(=O)NC1=CC=C(O)C=C1	243	OC(=O)C1=CC=CC=C1	Wood, Peter A. , et al. "Knowledge-based approaches to co-crystal design." CrystEngComm 16.26(2014):5839.
517	1983	CC(=O)NC1=CC=C(O)C=C1	5429	CN1C=NC2=C1C(=O)NC(=O)N2C	Wood, Peter A. , et al. "Knowledge-based approaches to co-crystal design." CrystEngComm 16.26(2014):5839.
518	1983	CC(=O)NC1=CC=C(O)C=C1	1110	OC(=O)CCC(O)=O	Wood, Peter A. , et al. "Knowledge-based approaches to co-crystal design." CrystEngComm 16.26(2014):5839.
519	1983	CC(=O)NC1=CC=C(O)C=C1	444266	OC(=O)C=CC(O)=O	Wood, Peter A. , et al. "Knowledge-based approaches to co-crystal design." CrystEngComm 16.26(2014):5839.
520	1983	CC(=O)NC1=CC=C(O)C=C1	5143	O=C1NS(=O)(=O)C2=CC=CC=C12	Wood, Peter A. , et al. "Knowledge-based approaches to co-crystal design." CrystEngComm 16.26(2014):5839.
521	1983	CC(=O)NC1=CC=C(O)C=C1	7955	NC1=NC(=NC(=N1)N)N	Wood, Peter A. , et al. "Knowledge-based approaches to co-crystal design." CrystEngComm 16.26(2014):5839.
522	1983	CC(=O)NC1=CC=C(O)C=C1	5054	OC1=CC(=CC=C1)O	Wood, Peter A. , et al. "Knowledge-based approaches to co-crystal design." CrystEngComm 16.26(2014):5839.
523	1983	CC(=O)NC1=CC=C(O)C=C1	795	N1C=CN=C1	Wood, Peter A. , et al. "Knowledge-based approaches to co-crystal design." CrystEngComm 16.26(2014):5839.
524	1983	CC(=O)NC1=CC=C(O)C=C1	7005	OC1=CC=CC2=CC=CC=C12	Wood, Peter A. , et al. "Knowledge-based approaches to co-crystal design." CrystEngComm 16.26(2014):5839.
525	1983	CC(=O)NC1=CC=C(O)C=C1	15074	NC(=O)C1=CC=NC=C1	Wood, Peter A. , et al. "Knowledge-based approaches to co-crystal design." CrystEngComm 16.26(2014):5839.
526	1983	CC(=O)NC1=CC=C(O)C=C1	107983	CC1OC(=O)C(C)OC1=O	Wood, Peter A. , et al. "Knowledge-based approaches to co-crystal design." CrystEngComm 16.26(2014):5839.
527	1983	CC(=O)NC1=CC=C(O)C=C1	78092	O=C1CC2=CC=CC=C2CO1	Wood, Peter A. , et al. "Knowledge-based approaches to co-crystal design." CrystEngComm 16.26(2014):5839.
528	2554	NC(=O)N1C2=CC=CC=C2C=CC2=CC=CC=C12	5281	CCCCCCCCCCCCCCCCCC(O)=O	K. Yamamoto, S. Tsutsumi, Y. Ikeda, Establishment of cocrystal cocktail grinding method for rational screening of pharmaceutical cocrystals, International Journal of Pharmaceutics, 437 (2012) 162-171.
529	2554	NC(=O)N1C2=CC=CC=C2C=CC2=CC=CC=C12	3672	CC(C)CC1=CC=C(C=C1)C(C)C(O)=O	R.N.a.K.S. Abd Rahim S., Screening of Carbamazepine-Ibuprofen Co-crystal Formation using Non-Stoichiometric and Stoichiometric Methods Advanced Materials Research, 1113 (2015) 417-421.
530	2554	NC(=O)N1C2=CC=CC=C2C=CC2=CC=CC=C12	6322	NC(CCCN=C(N)N)C(O)=O	K. Yamamoto, S. Tsutsumi, Y. Ikeda, Establishment of cocrystal cocktail grinding method for rational screening of pharmaceutical cocrystals, International Journal of Pharmaceutics, 437 (2012) 162-171.
531	2554	NC(=O)N1C2=CC=CC=C2C=CC2=CC=CC=C12	5962	NCCCCC(N)C(O)=O	K. Yamamoto, S. Tsutsumi, Y. Ikeda, Establishment of cocrystal cocktail grinding method for rational screening of pharmaceutical cocrystals, International Journal of Pharmaceutics, 437 (2012) 162-171.
532	2554	NC(=O)N1C2=CC=CC=C2C=CC2=CC=CC=C12	21059	CCC1=C(O)C(=O)C=CO1	K. Yamamoto, S. Tsutsumi, Y. Ikeda, Establishment of cocrystal cocktail grinding method for rational screening of pharmaceutical cocrystals, International Journal of Pharmaceutics, 437 (2012) 162-171.
533	2554	NC(=O)N1C2=CC=CC=C2C=CC2=CC=CC=C12	196	OC(=O)CCCCC(O)=O	S.L. Childs, N. Rodriguez-Hornedo, L.S. Reddy, A. Jayasankar, C. Maheshwari, L. McCausland, R. Shipplett, B.C. Stahly, Screening strategies based on solubility and solution composition generate pharmaceutically acceptable cocrystals of carbamazepine, CrystEngComm, 10 (2008) 856-864.
534	2554	NC(=O)N1C2=CC=CC=C2C=CC2=CC=CC=C12	13012726	ON=C(CCC(O)=O)C(O)=O	S.L. Childs, N. Rodriguez-Hornedo, L.S. Reddy, A. Jayasankar, C. Maheshwari, L. McCausland, R. Shipplett, B.C. Stahly, Screening strategies based on solubility and solution composition generate pharmaceutically acceptable cocrystals of carbamazepine, CrystEngComm, 10 (2008) 856-864.
535	2554	NC(=O)N1C2=CC=CC=C2C=CC2=CC=CC=C12	444266	OC(=O)C=CC(O)=O	S.L. Childs, N. Rodriguez-Hornedo, L.S. Reddy, A. Jayasankar, C. Maheshwari, L. McCausland, R. Shipplett, B.C. Stahly, Screening strategies based on solubility and solution composition generate pharmaceutically acceptable cocrystals of carbamazepine, CrystEngComm, 10 (2008) 856-864.
536	2554	NC(=O)N1C2=CC=CC=C2C=CC2=CC=CC=C12	8567	CNCC(O)C(O)C(O)C(O)CO	K. Yamamoto, S. Tsutsumi, Y. Ikeda, Establishment of cocrystal cocktail grinding method for rational screening of pharmaceutical cocrystals, International Journal of Pharmaceutics, 437 (2012) 162-171.
537	2554	NC(=O)N1C2=CC=CC=C2C=CC2=CC=CC=C12	94220	CC(O)C(N)=O	K. Yamamoto, S. Tsutsumi, Y. Ikeda, Establishment of cocrystal cocktail grinding method for rational screening of pharmaceutical cocrystals, International Journal of Pharmaceutics, 437 (2012) 162-171.
538	2554	NC(=O)N1C2=CC=CC=C2C=CC2=CC=CC=C12	311	OC(=O)CC(O)(CC(O)=O)C(O)=O	K. Yamamoto, S. Tsutsumi, Y. Ikeda, Establishment of cocrystal cocktail grinding method for rational screening of pharmaceutical cocrystals, International Journal of Pharmaceutics, 437 (2012) 162-171.
539	2554	NC(=O)N1C2=CC=CC=C2C=CC2=CC=CC=C12	525	OC(CC(O)=O)C(O)=O	S.L. Childs, N. Rodriguez-Hornedo, L.S. Reddy, A. Jayasankar, C. Maheshwari, L. McCausland, R. Shipplett, B.C. Stahly, Screening strategies based on solubility and solution composition generate pharmaceutically acceptable cocrystals of carbamazepine, CrystEngComm, 10 (2008) 856-864.
540	2554	NC(=O)N1C2=CC=CC=C2C=CC2=CC=CC=C12	222656	OC(CC(O)=O)C(O)=O	S.L. Childs, N. Rodriguez-Hornedo, L.S. Reddy, A. Jayasankar, C. Maheshwari, L. McCausland, R. Shipplett, B.C. Stahly, Screening strategies based on solubility and solution composition generate pharmaceutically acceptable cocrystals of carbamazepine, CrystEngComm, 10 (2008) 856-864.
541	2554	NC(=O)N1C2=CC=CC=C2C=CC2=CC=CC=C12	757	OCC(O)=O	S.L. Childs, N. Rodriguez-Hornedo, L.S. Reddy, A. Jayasankar, C. Maheshwari, L. McCausland, R. Shipplett, B.C. Stahly, Screening strategies based on solubility and solution composition generate pharmaceutically acceptable cocrystals of carbamazepine, CrystEngComm, 10 (2008) 856-864.
542	2554	NC(=O)N1C2=CC=CC=C2C=CC2=CC=CC=C12	6503	NC(CO)(CO)CO	K. Yamamoto, S. Tsutsumi, Y. Ikeda, Establishment of cocrystal cocktail grinding method for rational screening of pharmaceutical cocrystals, International Journal of Pharmaceutics, 437 (2012) 162-171.
543	2554	NC(=O)N1C2=CC=CC=C2C=CC2=CC=CC=C12	875	OC(C(O)C(O)=O)C(O)=O	S.L. Childs, N. Rodriguez-Hornedo, L.S. Reddy, A. Jayasankar, C. Maheshwari, L. McCausland, R. Shipplett, B.C. Stahly, Screening strategies based on solubility and solution composition generate pharmaceutically acceptable cocrystals of carbamazepine, CrystEngComm, 10 (2008) 856-864.
544	2554	NC(=O)N1C2=CC=CC=C2C=CC2=CC=CC=C12	69021	NC(=O)CO	K. Yamamoto, S. Tsutsumi, Y. Ikeda, Establishment of cocrystal cocktail grinding method for rational screening of pharmaceutical cocrystals, International Journal of Pharmaceutics, 437 (2012) 162-171.
545	2519	CN1C=NC2=C1C(=O)N(C)C(=O)N2C	176	CC(O)=O	S. Goyal, M.R. Thorson, G.G.Z. Zhang, Y. Gong, P.J.A. Kenis, Microfluidic Approach to Cocrystal Screening of Pharmaceutical Parent Compounds, Crystal Growth & Design, 12 (2012) 6023-6034.
546	2519	CN1C=NC2=C1C(=O)N(C)C(=O)N2C	6422	OC(=O)C(F)(F)F	S. Goyal, M.R. Thorson, G.G.Z. Zhang, Y. Gong, P.J.A. Kenis, Microfluidic Approach to Cocrystal Screening of Pharmaceutical Parent Compounds, Crystal Growth & Design, 12 (2012) 6023-6034.
547	2519	CN1C=NC2=C1C(=O)N(C)C(=O)N2C	284	OC=O	S. Goyal, M.R. Thorson, G.G.Z. Zhang, Y. Gong, P.J.A. Kenis, Microfluidic Approach to Cocrystal Screening of Pharmaceutical Parent Compounds, Crystal Growth & Design, 12 (2012) 6023-6034.
548	2519	CN1C=NC2=C1C(=O)N(C)C(=O)N2C	107689	CC(O)C(O)=O	J.B. de Maere d’Aertrycke, K. Robeyns, J. Willocq, T. Leyssens, Cocrystallization as a tool to solve deliquescence issues: The case of l-lactic acid, Journal of Crystal Growth, 472 (2017) 3-10.
549	2153	CN1C(=O)N(C)C2=C(NC=N2)C1=O	2955	NC1=CC=C(C=C1)S(=O)(=O)C1=CC=C(N)C=C1	L. Jiang, Y. Huang, Q. Zhang, H. He, Y. Xu, X. Mei, Preparation and Solid-State Characterization of Dapsone Drug–Drug Co-Crystals, Crystal Growth & Design, 14 (2014) 4562-4573.
550	2153	CN1C(=O)N(C)C2=C(NC=N2)C1=O	107689	CC(O)C(O)=O	J.B. de Maere d’Aertrycke, K. Robeyns, J. Willocq, T. Leyssens, Cocrystallization as a tool to solve deliquescence issues: The case of l-lactic acid, Journal of Crystal Growth, 472 (2017) 3-10.
551	54676228	CN1C(=C(O)C2=CC=CC=C2S1(=O)=O)C(=O)NC1=CC=CC=N1	379	CCCCCCCC(O)=O	S.L. Childs, K.I. Hardcastle, Cocrystals of Piroxicam with Carboxylic Acids, Crystal Growth & Design, 7 (2007) 1291-1304.
552	54676228	CN1C(=C(O)C2=CC=CC=C2S1(=O)=O)C(=O)NC1=CC=CC=N1	444539	OC(=O)C=CC1=CC=CC=C1	P. Panzade, G. Shendarkar, S. Shaikh, P. Balmukund Rathi, Pharmaceutical Cocrystal of Piroxicam: Design, Formulation and Evaluation, Advanced Pharmaceutical Bulletin, 7 (2017) 399-408.
553	54676228	CN1C(=C(O)C2=CC=CC=C2S1(=O)=O)C(=O)NC1=CC=CC=N1	1183	COC1=C(O)C=CC(=C1)C=O	S. Emami, K. Adibkia, M. Barzegar-Jalali, M. Siahi-Shadbad, Piroxicam cocrystals with phenolic coformers: preparation, characterization, and dissolution properties, Pharmaceutical Development and Technology, (2018) 1-12.
554	54676228	CN1C(=C(O)C2=CC=CC=C2S1(=O)=O)C(=O)NC1=CC=CC=N1	289	OC1=CC=CC=C1O	P. Panzade, G. Shendarkar, S. Shaikh, P. Balmukund Rathi, Pharmaceutical Cocrystal of Piroxicam: Design, Formulation and Evaluation, Advanced Pharmaceutical Bulletin, 7 (2017) 399-408.
555	54676228	CN1C(=C(O)C2=CC=CC=C2S1(=O)=O)C(=O)NC1=CC=CC=N1	7489	OC(=O)C1=CC=C(C=C1)C(O)=O	K. Fucke, S.A. Myz, T.P. Shakhtshneider, E.V. Boldyreva, U.J. Griesser, How good are the crystallisation methods for co-crystals? A comparative study of piroxicam, New Journal of Chemistry, 36 (2012) 1969-1977.
556	54676228	CN1C(=C(O)C2=CC=CC=C2S1(=O)=O)C(=O)NC1=CC=CC=N1	227	NC1=CC=CC=C1C(O)=O	P. Panzade, G. Shendarkar, S. Shaikh, P. Balmukund Rathi, Pharmaceutical Cocrystal of Piroxicam: Design, Formulation and Evaluation, Advanced Pharmaceutical Bulletin, 7 (2017) 399-408.
557	54676228	CN1C(=C(O)C2=CC=CC=C2S1(=O)=O)C(=O)NC1=CC=CC=N1	10394	OC(=O)CCC1=CC=C(O)C=C1	K. Fucke, S.A. Myz, T.P. Shakhtshneider, E.V. Boldyreva, U.J. Griesser, How good are the crystallisation methods for co-crystals? A comparative study of piroxicam, New Journal of Chemistry, 36 (2012) 1969-1977.
558	54676228	CN1C(=C(O)C2=CC=CC=C2S1(=O)=O)C(=O)NC1=CC=CC=N1	445858	COC1=C(O)C=CC(=C1)C=CC(O)=O	P. Panzade, G. Shendarkar, S. Shaikh, P. Balmukund Rathi, Pharmaceutical Cocrystal of Piroxicam: Design, Formulation and Evaluation, Advanced Pharmaceutical Bulletin, 7 (2017) 399-408.
559	54676228	CN1C(=C(O)C2=CC=CC=C2S1(=O)=O)C(=O)NC1=CC=CC=N1	978	NC1=CC=C(C=C1)C(O)=O	P. Panzade, G. Shendarkar, S. Shaikh, P. Balmukund Rathi, Pharmaceutical Cocrystal of Piroxicam: Design, Formulation and Evaluation, Advanced Pharmaceutical Bulletin, 7 (2017) 399-408.
560	54676228	CN1C(=C(O)C2=CC=CC=C2S1(=O)=O)C(=O)NC1=CC=CC=N1	7405	OC(=O)C1CCC(=O)N1	S.L. Childs, K.I. Hardcastle, Cocrystals of Piroxicam with Carboxylic Acids, Crystal Growth & Design, 7 (2007) 1291-1304.
561	54676228	CN1C(=C(O)C2=CC=CC=C2S1(=O)=O)C(=O)NC1=CC=CC=N1	311	OC(=O)CC(O)(CC(O)=O)C(O)=O	S.L. Childs, K.I. Hardcastle, Cocrystals of Piroxicam with Carboxylic Acids, Crystal Growth & Design, 7 (2007) 1291-1304.
					P. Panzade, G. Shendarkar, S. Shaikh, P. Balmukund Rathi, Pharmaceutical Cocrystal of Piroxicam: Design, Formulation and Evaluation, Advanced Pharmaceutical Bulletin, 7 (2017) 399-408.
562	54676228	CN1C(=C(O)C2=CC=CC=C2S1(=O)=O)C(=O)NC1=CC=CC=N1	757	OCC(O)=O	S.L. Childs, K.I. Hardcastle, Cocrystals of Piroxicam with Carboxylic Acids, Crystal Growth & Design, 7 (2007) 1291-1304.
563	54676228	CN1C(=C(O)C2=CC=CC=C2S1(=O)=O)C(=O)NC1=CC=CC=N1	875	OC(C(O)C(O)=O)C(O)=O	S.L. Childs, K.I. Hardcastle, Cocrystals of Piroxicam with Carboxylic Acids, Crystal Growth & Design, 7 (2007) 1291-1304.
564	54676228	CN1C(=C(O)C2=CC=CC=C2S1(=O)=O)C(=O)NC1=CC=CC=N1	444305	OC(C(O)C(O)=O)C(O)=O	S.L. Childs, K.I. Hardcastle, Cocrystals of Piroxicam with Carboxylic Acids, Crystal Growth & Design, 7 (2007) 1291-1304.
565	936	NC(=O)C1=CN=CC=C1	68827	CC1CCC2C(C)C(=O)OC3OC4(C)CCC1C23OO4	S. Karki, T. Friscic, L. Fabian, W. Jones, New solid forms of artemisinin obtained through cocrystallisation, CrystEngComm, 12 (2010) 4038-4041.
566	936	NC(=O)C1=CN=CC=C1	5833	CC(=O)SC1CC2=CC(=O)CCC2(C)C2CCC3(C)C(CCC43CCC(=O)O4)C12	K. Yamamoto, S. Tsutsumi, Y. Ikeda, Establishment of cocrystal cocktail grinding method for rational screening of pharmaceutical cocrystals, International Journal of Pharmaceutics, 437 (2012) 162-171.
567	936	NC(=O)C1=CN=CC=C1	132999	COC1=C(OC)C=C2CC(=O)N(CCCN(C)CC3CC4=CC(=C(OC)C=C34)OC)CCC2=C1	V.D. Sládková, O.; Sedmak, G.; Skořepová, E.; Kratochvíl, B., Ivabradine Hydrochloride (S)-Mandelic Acid Co-Crystal: In Situ Preparation during Formulation, Crystals, 7 (2017).
568	936	NC(=O)C1=CN=CC=C1	Fragment	CCC(F)(F)C1=CC(=NC2=C1C(=C(S2)C(N)=O)N)N1CCC(CC1)S(C)(=O)=O	Z. Li, B.-S. Yang, M. Jiang, M. Eriksson, E. Spinelli, N. Yee, C. Senanayake, A Practical Solid Form Screen Approach To Identify a Pharmaceutical Glutaric Acid Cocrystal for Development, Organic Process Research & Development, 13 (2009) 1307-1314.
569	936	NC(=O)C1=CN=CC=C1	3885	CC1(C)CCC2=C(O1)C1=CC=CC=C1C(=O)C2=O	C. Liu, Z. Liu, Y. Chen, Z. Chen, H. Chen, Y. Pui, F. Qian, Oral bioavailability enhancement of β-lapachone, a poorly soluble fast crystallizer, by cocrystal, amorphous solid dispersion, and crystalline solid dispersion, European Journal of Pharmaceutics and Biopharmaceutics, 124 (2018) 73-81.
570	936	NC(=O)C1=CN=CC=C1	41684	CC(=O)OC1=CC=CC=C1C(=O)NC1=NC=C(S1)[N+](=O)[O-]	B.C. Félix-Sonda, J. Rivera-Islas, D. Herrera-Ruiz, H. Morales-Rojas, H. Höpfl, Nitazoxanide Cocrystals in Combination with Succinic, Glutaric, and 2,5-Dihydroxybenzoic Acid, Crystal Growth & Design, 14 (2014) 1086-1102.
571	1986	CC(=O)NC1=NN=C(S1)S(N)(=O)=O	978	NC1=CC=C(C=C1)C(O)=O	Tanabe, Yuta , et al. "Screening a trace amount of pharmaceutical cocrystals by using an enhanced nano-spot method." European Journal of Pharmaceutics and Biopharmaceutics (2019).
572	1986	CC(=O)NC1=NN=C(S1)S(N)(=O)=O	227	NC1=CC=CC=C1C(O)=O	Tanabe, Yuta , et al. "Screening a trace amount of pharmaceutical cocrystals by using an enhanced nano-spot method." European Journal of Pharmaceutics and Biopharmaceutics (2019).
573	1986	CC(=O)NC1=NN=C(S1)S(N)(=O)=O	243	OC(=O)C1=CC=CC=C1	Tanabe, Yuta , et al. "Screening a trace amount of pharmaceutical cocrystals by using an enhanced nano-spot method." European Journal of Pharmaceutics and Biopharmaceutics (2019).
574	1986	CC(=O)NC1=NN=C(S1)S(N)(=O)=O	867	OC(=O)CC(O)=O	Tanabe, Yuta , et al. "Screening a trace amount of pharmaceutical cocrystals by using an enhanced nano-spot method." European Journal of Pharmaceutics and Biopharmaceutics (2019).
575	1986	CC(=O)NC1=NN=C(S1)S(N)(=O)=O	338	OC(=O)C1=CC=CC=C1O	Tanabe, Yuta , et al. "Screening a trace amount of pharmaceutical cocrystals by using an enhanced nano-spot method." European Journal of Pharmaceutics and Biopharmaceutics (2019).
576	10457	OC(=O)CCCCCCC(O)=O	11848	CC(C(C)C(O)=O)C(O)=O	Wang, T.-C.; Chang, C.-H. Solid–Liquid Equilibria for Six BinaryMixtures of Pentanedioic Acid, Octanedioic Acid, 3-Methylheptanedioic Acid, 2,2-Dimethylbutanedioic Acid, and 2,3-Dimethylbutanedioic Acid. Journal of Chemical & Engineering Data 2013, 58 (11), 3233–3239. https://doi.org/10.1021/je400686f.
577	13547920	C(N1C=CN=C1C1=NC=CN1CC1=CC=CC=C1)C1=CC=CC=C1	196	OC(=O)CCCCC(O)=O	Aakeröy, C. B.; Wijethunga, T. K.; Desper, J. Molecular Electrostatic Potential Dependent Selectivity of Hydrogen Bonding. New Journal ofChemistry 2015, 39 (2), 822–828. https://doi.org/10.1039/c4nj01324g.
578	2266	OC(=O)CCCCCCCC(O)=O	11848	CC(C(C)C(O)=O)C(O)=O	Wang, T.-C.; Chan, C.-Y. Solid–Liquid Equilibria for Six BinaryMixtures of Nonanedioic Acids, Decanedioic Acid, 3-Methylheptanedioic Acid, 2,2-Dimethylbutanedioic Acid, and 2,3-Dimethylbutanedioic Acid. Journal of Chemical & Engineering Data2014, 59 (11), 3814–3819. https://doi.org/10.1021/je500684w.
579	743	OC(=O)CCCC(O)=O	5192	OC(=O)CCCCCCCCC(O)=O	Kolyado, A. V.; Alenova, S. M.; Garkushin, I. K. Phase Diagram of aSystem of Adipic, Glutaric, and Sebacic Acids. Russian Journal ofPhysical Chemistry A 2016, 90 (6), 1293–1297.https://doi.org/10.1134/s0036024416060091.
580	10457	OC(=O)CCCCCCC(O)=O	196	OC(=O)CCCCC(O)=O	Wang, T. Systems with Dicarboxylic Acids. Journal of Chemical & Engineering -C.; Hu, W.-H. Solid–Liquid Equilibria of Nine BinaryData 2017, 62 (3), 931–937. https://doi.org/10.1021/acs.jced.6b00628.
581	599539	NC1=CN=C(Br)C=N1	10457	OC(=O)CCCCCCC(O)=O	Aakeröy, C. B.; Chopade, P. D.; Ganser, C.; Rajbanshi, A.; Desper, J.Exploring the Structural Landscape of 2-Aminopyrazines via CoCrystallizations. CrystEngComm 2012, 14 (18), 5845.https://doi.org/10.1039/c2ce25516b.
582	76079	NC(=O)C1=CC=C(N)C=C1	743	OC(=O)CCCC(O)=O	Manin, A. N.; Drozd, K. V.; Churakov, A. V.; Perlovich, G. L.Hydrogen Bond Donor/Acceptor Ratios of the Coformers: Do TheyReally Matter for the Prediction of Molecular Packing in Cocrystals?The Case of Benzamide Derivatives with Dicarboxylic Acids. CrystalGrowth & Design 2018, 18 (9), 5254–5269.https://doi.org/10.1021/acs.cgd.8b00711.
583	1046	NC(=O)C1=NC=CN=C1	444266	OC(=O)C=CC(O)=O	Wang, J.-R.; Ye, C.; Zhu, B.; Zhou, C.; Mei, X. PharmaceuticalCocrystals of the Anti-Tuberculosis Drug Pyrazinamide withDicarboxylic and Tricarboxylic Acids. CrystEngComm 2015, 17 (4),747–752. https://doi.org/10.1039/c4ce02044h.
584	385	OC(=O)CCCCCC(O)=O	21510350	CC(CCCC(O)=O)CC(O)=O	Wang, T.-C.; Li, Y.-J.; Chen, Y.-P. Solid–Liquid Equilibria for SixBinary Mixtures Involving Heptanedioic Acid, Pentanedioic Acid,Hexanedioic Acid, 2,3-Dimethylbutanedioic Acid, 2,2-Dimethylbutanedioic Acid, and 3-Methylheptanedioic Acid. Journal of Chemical & Engineering Data 2012, 57 (12), 3519–3524.https://doi.org/10.1021/je200800f.
585	13547920	C(N1C=CN=C1C1=NC=CN1CC1=CC=CC=C1)C1=CC=CC=C1	12736	OC(=O)CCCCCCCCCCC(O)=O	Aakeröy, C. B.; Wijethunga, T. K.; Desper, J. Molecular Electrostatic Potential Dependent Selectivity of Hydrogen Bonding. New Journal ofChemistry 2015, 39 (2), 822–828. https://doi.org/10.1039/c4nj01324g.
586	743	OC(=O)CCCC(O)=O	11848	CC(C(C)C(O)=O)C(O)=O	Wang, T.-C.; Chang, C.-H. Solid–Liquid Equilibria for Six BinaryMixtures of Pentanedioic Acid, Octanedioic Acid, 3-Methylheptanedioic Acid, 2,2-Dimethylbutanedioic Acid, and 2,3-Dimethylbutanedioic Acid. Journal of Chemical & Engineering Data 2013, 58 (11), 3233–3239. https://doi.org/10.1021/je400686f.
587	2266	OC(=O)CCCCCCCC(O)=O	385	OC(=O)CCCCCC(O)=O	Wang, T. Systems with Dicarboxylic Acids. Journal of Chemical & -C.; Hu, W.-H. Solid–Liquid Equilibria of Nine Binary EngineeringData 2017, 62 (3), 931–937. https://doi.org/10.1021/acs.jced.6b00628.
588	441140	COC1=C(Cl)C2=C(C(=O)C3(O2)C(C)CC(=O)C=C3OC)C(=C1)OC	1110	OC(=O)CCC(O)=O	Chiou, W. L.; Niazi, S. Pharmaceutical Applications of SolidDispersion Systems: Dissolution of Griseofulvin–Succinic AcidEutectic Mixture. Journal of Pharmaceutical Sciences 1976, 65 (8),1212–1214. https://doi.org/10.1002/jps.2600650820.
589	76079	NC(=O)C1=CC=C(N)C=C1	196	OC(=O)CCCCC(O)=O	Manin, A. N.; Drozd, K. V.; Churakov, A. V.; Perlovich, G. L.Hydrogen Bond Donor/Acceptor Ratios of the Coformers: Do TheyReally Matter for the Prediction of Molecular Packing in Cocrystals?The Case of Benzamide Derivatives with Dicarboxylic Acids. CrystalGrowth & Design 2018, 18 (9), 5254–5269.https://doi.org/10.1021/acs.cgd.8b00711.
590	620004	NC1=NC=C(Br)N=C1Br	2266	OC(=O)CCCCCCCC(O)=O	Aakeröy, C. B.; Chopade, P. D.; Ganser, C.; Rajbanshi, A.; Desper, J.Exploring the Structural Landscape of 2-Aminopyrazines via CoCrystallizations. CrystEngComm 2012, 14 (18), 5845.https://doi.org/10.1039/c2ce25516b.
591	5284583	CCC(N1CCCC1=O)C(N)=O	196	OC(=O)CCCCC(O)=O	Fanny, G; Insights and advances in cocrystal screening : a focus on Levetiracetam/Etiracetam with achiral coformers. Thesis, Universitécatholique de Louvain, 2016
592	1046	NC(=O)C1=NC=CN=C1	222656	OC(CC(O)=O)C(O)=O	Wang, J.-R.; Ye, C.; Zhu, B.; Zhou, C.; Mei, X. PharmaceuticalCocrystals of the Anti-Tuberculosis Drug Pyrazinamide withDicarboxylic and Tricarboxylic Acids. CrystEngComm 2015, 17 (4),747–752. https://doi.org/10.1039/c4ce02044h.
593	931	C1=CC=C2C=CC=CC2=C1	196	OC(=O)CCCCC(O)=O	Singh, N. P.; Singh, R. N.; Singh, O. P.; Singh, N. B. V-ΔT and V-λrelation for the naphthalene—adipic acid system. Kristall und Technik1979, 14 (6), 677–680. https://doi.org/10.1002/crat.19790140609.
594	3957	CCOC(=O)N1CCC(CC1)=C1C2=C(CCC3=C1N=CC=C3)C=C(Cl)C=C2	444972	OC(=O)C=CC(O)=O	Alatas, F.; Aprilliana, M.; Gozali, D. THE PREPARATION ANDSOLUBILITY OF LORATADINE-FUMARIC ACID BINARYMIXTURE. Asian Journal of Pharmaceutical and Clinical Research2016, 10 (1), 331. https://doi.org/10.22159/ajpcr.2017.v10i1.15400.
595	1046	NC(=O)C1=NC=CN=C1	444305	OC(C(O)C(O)=O)C(O)=O	Wang, J.-R.; Ye, C.; Zhu, B.; Zhou, C.; Mei, X. PharmaceuticalCocrystals of the Anti-Tuberculosis Drug Pyrazinamide withDicarboxylic and Tricarboxylic Acids. CrystEngComm 2015, 17 (4),747–752. https://doi.org/10.1039/c4ce02044h.
596	1110	OC(=O)CCC(O)=O	867	OC(=O)CC(O)=O	Sharma, S. Dependence of Eutectic - Composition on Densities ofComponents of Binary Eutectic Mixtures of Solid Carboxylic Acids.IOSR Journal of Applied Chemistry 2012, 3 (1), 18–22.https://doi.org/10.9790/5736-0311822.
597	3037582	OC(C(O)C(O)C(O)=O)C(O)C(O)=O	16007367	CC(=O)NC1=NC2=C(OC3=NC=NC(=C3)C3=CC=C(C=C3)C(F)(F)F)C=CC=C2S1	Stanton, M. K.; Bak, A. Physicochemical Properties of PharmaceuticalCo-Crystals: A Case Study of Ten AMG 517 Co-Crystals. CrystalGrowth & Design 2008, 8 (10), 3856–3862.https://doi.org/10.1021/cg800173d.
598	3778	CC(C)C1=C(C)N(C)N(C2=CC=CC=C2)C1=O	11756	CCC(C(O)=O)C(O)=O	Mapp, L. K.; Coles, S. J.; Aitipamula, S. Design of Cocrystals forMolecules with Limited Hydrogen Bonding Functionalities:Propyphenazone as a Model System. Crystal Growth & Design 2016,17 (1), 163–174. https://doi.org/10.1021/acs.cgd.6b01399.
599	222656	OC(CC(O)=O)C(O)=O	5327	CC1=NC(=NC(=C1)C)NS(=O)(=O)C1=CC=C(N)C=C1	Przybylek, M., Jelinski, T., Slabuszewska, J., Ziolkowska, D., Mroczynska, K., & Cysewski, P. (2019). Application of Multivariate Adaptive Regression Splines (MARSplines) Methodology for Screening of Dicarboxylic Acid Cocrystal Using 1D and 2D Molecular Descriptors. Crystal Growth & Design, 19(7), 3876-3887. doi:10.1021/acs.cgd.9b00318
600	5070	NC1=NC2=C(S1)C=C(OC(F)(F)F)C=C2	10457	OC(=O)CCCCCCC(O)=O	Yadav, B.; Balasubramanian, S.; Chavan, R. B.; Thipparaboina, R.;Naidu, V. G. M.; Shastri, N. R. Hepatoprotective Cocrystals and Saltsof Riluzole: Prediction, Synthesis, Solid State Characterization, andEvaluation. Crystal Growth & Design 2018, 18 (2), 1047–1061.https://doi.org/10.1021/acs.cgd.7b01514.
601	4843	NC(=O)CN1CCCC1=O	444972	OC(=O)C=CC(O)=O	Viertelhaus, M.; Hilfiker, R.; Blatter, F.; Neuburger, M. Piracetam CoCrystals with OH-Group Functionalized Carboxylic Acids. CrystalGrowth & Design 2009, 9 (5), 2220–2228.https://doi.org/10.1021/cg800942n.
602	620004	NC1=NC=C(Br)N=C1Br	1110	OC(=O)CCC(O)=O	Aakeröy, C. B.; Chopade, P. D.; Ganser, C.; Rajbanshi, A.; Desper, J.Exploring the Structural Landscape of 2-Aminopyrazines via CoCrystallizations. CrystEngComm 2012, 14 (18), 5845.https://doi.org/10.1039/c2ce25516b.
603	1046	NC(=O)C1=NC=CN=C1	385	OC(=O)CCCCCC(O)=O	Wang, J.-R.; Ye, C.; Zhu, B.; Zhou, C.; Mei, X. PharmaceuticalCocrystals of the Anti-Tuberculosis Drug Pyrazinamide withDicarboxylic and Tricarboxylic Acids. CrystEngComm 2015, 17 (4),747–752. https://doi.org/10.1039/c4ce02044h.
604	3715	COC1=CC2=C(C=C1)N(C(=C2CC(O)=O)C)C(=O)C1=CC=C(Cl)C=C1	444266	OC(=O)C=CC(O)=O	Kojima, T.; Tsutsumi, S.; Yamamoto, K.; Ikeda, Y.; Moriwaki, T.High-Throughput Cocrystal Slurry Screening by Use of in Situ RamanMicroscopy and Multi-Well Plate. International Journal ofPharmaceutics 2010, 399 (1–2), 52–59.https://doi.org/10.1016/j.ijpharm.2010.07.055.
605	620004	NC1=NC=C(Br)N=C1Br	5192	OC(=O)CCCCCCCCC(O)=O	Aakeröy, C. B.; Chopade, P. D.; Ganser, C.; Rajbanshi, A.; Desper, J.Exploring the Structural Landscape of 2-Aminopyrazines via CoCrystallizations. CrystEngComm 2012, 14 (18), 5845.https://doi.org/10.1039/c2ce25516b.
606	1110	OC(=O)CCC(O)=O	5327	CC1=NC(=NC(=C1)C)NS(=O)(=O)C1=CC=C(N)C=C1	Przybylek, M., Jelinski, T., Slabuszewska, J., Ziolkowska, D., Mroczynska, K., & Cysewski, P. (2019). Application of Multivariate Adaptive Regression Splines (MARSplines) Methodology for Screening of Dicarboxylic Acid Cocrystal Using 1D and 2D Molecular Descriptors. Crystal Growth & Design, 19(7), 3876-3887. doi:10.1021/acs.cgd.9b00318
607	620004	NC1=NC=C(Br)N=C1Br	867	OC(=O)CC(O)=O	Aakeröy, C. B.; Chopade, P. D.; Ganser, C.; Rajbanshi, A.; Desper, J.Exploring the Structural Landscape of 2-Aminopyrazines via CoCrystallizations. CrystEngComm 2012, 14 (18), 5845.https://doi.org/10.1039/c2ce25516b.
608	743	OC(=O)CCCC(O)=O	21510350	CC(CCCC(O)=O)CC(O)=O	Wang, T.-C.; Chang, C.-H. Solid–Liquid Equilibria for Six BinaryMixtures of Pentanedioic Acid, Octanedioic Acid, 3-Methylheptanedioic Acid, 2,2-Dimethylbutanedioic Acid, and 2,3-Dimethylbutanedioic Acid. Journal of Chemical & Engineering Data2013, 58 (11), 3233–3239. https://doi.org/10.1021/je400686f.
609	13547920	C(N1C=CN=C1C1=NC=CN1CC1=CC=CC=C1)C1=CC=CC=C1	10457	OC(=O)CCCCCCC(O)=O	Aakeröy, C. B.; Wijethunga, T. K.; Desper, J. Molecular Electrostatic Potential Dependent Selectivity of Hydrogen Bonding. New Journal ofChemistry 2015, 39 (2), 822–828. https://doi.org/10.1039/c4nj01324g.
610	13547920	C(N1C=CN=C1C1=NC=CN1CC1=CC=CC=C1)C1=CC=CC=C1	1110	OC(=O)CCC(O)=O	Aakeröy, C. B.; Wijethunga, T. K.; Desper, J. Molecular ElectrostaticPotential Dependent Selectivity of Hydrogen Bonding. New Journal ofChemistry 2015, 39 (2), 822–828. https://doi.org/10.1039/c4nj01324g.
611	5192	OC(=O)CCCCCCCCC(O)=O	2266	OC(=O)CCCCCCCC(O)=O	Wang, Systems with Dicarboxylic Acids. Journal of Chemical & Engineering T.-C.; Hu, W.-H. Solid–Liquid Equilibria of Nine BinaryData 2017, 62 (3), 931–937. https://doi.org/10.1021/acs.jced.6b00628.
612	12736	OC(=O)CCCCCCCCCCC(O)=O	5192	OC(=O)CCCCCCCCC(O)=O	Ventolà, L.; Bayés, L.; Benages, R.; Novegil-Anleo, F. J.; CuevasDiarte, M. Á.; Calvet, T.; Mondieig, D. Decanedioic Acid(C10H18O4)/Dodecanedioic Acid (C12H22O4) System:Polymorphism of the Components and Experimental Phase Diagram.Helvetica Chimica Acta 2008, 91 (7), 1286–1298.https://doi.org/10.1002/hlca.200890140.
613	599539	NC1=CN=C(Br)C=N1	1110	OC(=O)CCC(O)=O	Aakeröy, C. B.; Chopade, P. D.; Ganser, C.; Rajbanshi, A.; Desper, J.Exploring the Structural Landscape of 2-Aminopyrazines via CoCrystallizations. CrystEngComm 2012, 14 (18), 5845.https://doi.org/10.1039/c2ce25516b.
614	743	OC(=O)CCCC(O)=O	5327	CC1=NC(=NC(=C1)C)NS(=O)(=O)C1=CC=C(N)C=C1	Lu, E.; Rodríguez-Hornedo, N.; Suryanarayanan, R. A Rapid ThermalMethod for Cocrystal Screening. CrystEngComm 2008, 10 (6), 665.https://doi.org/10.1039/b801713c.
615	620004	NC1=NC=C(Br)N=C1Br	10457	OC(=O)CCCCCCC(O)=O	Aakeröy, C. B.; Chopade, P. D.; Ganser, C.; Rajbanshi, A.; Desper, J.Exploring the Structural Landscape of 2-Aminopyrazines via CoCrystallizations. CrystEngComm 2012, 14 (18), 5845.https://doi.org/10.1039/c2ce25516b.
616	620004	NC1=NC=C(Br)N=C1Br	385	OC(=O)CCCCCC(O)=O	Aakeröy, C. B.; Chopade, P. D.; Ganser, C.; Rajbanshi, A.; Desper, J.Exploring the Structural Landscape of 2-Aminopyrazines via CoCrystallizations. CrystEngComm 2012, 14 (18), 5845.https://doi.org/10.1039/c2ce25516b.
617	243	OC(=O)C1=CC=CC=C1	11848	CC(C(C)C(O)=O)C(O)=O	Wang, T.-C.; Deng, K.-C. Solid–Liquid Equilibria for Three BinaryMixtures of Benzoic Acid with Heptanedioic Acid, 3-Methylpentanedioic Acid, and 2,3-Dimethylbutanedioic Acid. Journalof Chemical & Engineering Data 2011, 57 (1), 78–81.https://doi.org/10.1021/je200681k.
618	122391790	C(N1C=CN=C1C1=NC=CN1CC1=CC=CC=N1)C1=CC=CC=N1	2266	OC(=O)CCCCCCCC(O)=O	Aakeröy, C. B.; Wijethunga, T. K.; Desper Potential Dependent Selectivity of Hydrogen Bonding. , J. Molecular Electrostatic New Journal ofChemistry 2015, 39 (2), 822–828. https://doi.org/10.1039/c4nj01324g.
619	2662	CC1=CC=C(C=C1)C1=CC(=NN1C1=CC=C(C=C1)S(N)(=O)=O)C(F)(F)F	196	OC(=O)CCCCC(O)=O	Hyun, S.-M.; Lee, B. J.; Abuzar, S. M.; Lee, S.; Joo, Y.; Hong, S.-H.;Kang, H.; Kwon, K.-A.; Velaga, S.; Hwang, S.-J. Preparation,Characterization, and Evaluation of Celecoxib Eutectic Mixtures withAdipic Acid/Saccharin for Improvement of Wettability andDissolution Rate. International Journal of Pharmaceutics 2019, 554,61–71. https://doi.org/10.1016/j.ijpharm.2018.10.044.
620	4843	NC(=O)CN1CCCC1=O	743	OC(=O)CCCC(O)=O	Viertelhaus, M.; Hilfiker, R.; Blatter, F.; Neuburger, M. Piracetam CoCrystals with OH-Group Functionalized Carboxylic Acids. CrystalGrowth & Design 2009, 9 (5), 2220–2228.https://doi.org/10.1021/cg800942n.
621	5192	OC(=O)CCCCCCCCC(O)=O	11848	CC(C(C)C(O)=O)C(O)=O	Wang, T.-C.; Chan, C.-Y. Solid–Liquid Equilibria for Six BinaryMixtures of Nonanedioic Acids, Decanedioic Acid, 3-Methylheptanedioic Acid, 2,2-Dimethylbutanedioic Acid, and 2,3-Dimethylbutanedioic Acid. Journal of Chemical & Engineering Data2014, 59 (11), 3814–3819. https://doi.org/10.1021/je500684w.
622	1046	NC(=O)C1=NC=CN=C1	241062307	[O]C(=O)[C][C]C(=O)C([O])=O	Wang, J.-R.; Ye, C.; Zhu, B.; Zhou, C.; Mei, X. PharmaceuticalCocrystals of the Anti-Tuberculosis Drug Pyrazinamide withDicarboxylic and Tricarboxylic Acids. CrystEngComm 2015, 17 (4),747–752. https://doi.org/10.1039/c4ce02044h.
623	13547920	C(N1C=CN=C1C1=NC=CN1CC1=CC=CC=C1)C1=CC=CC=C1	2266	OC(=O)CCCCCCCC(O)=O	Aakeröy, C. B.; Wijethunga, T. K.; Desper, J. Molecular Electrostatic Potential Dependent Selectivity of Hydrogen Bonding. New Journal ofChemistry 2015, 39 (2), 822–828. https://doi.org/10.1039/c4nj01324g.
624	444305	OC(C(O)C(O)=O)C(O)=O	5327	CC1=NC(=NC(=C1)C)NS(=O)(=O)C1=CC=C(N)C=C1	Przybylek, M., Jelinski, T., Slabuszewska, J., Ziolkowska, D., Mroczynska, K., & Cysewski, P. (2019). Application of Multivariate Adaptive Regression Splines (MARSplines) Methodology for Screening of Dicarboxylic Acid Cocrystal Using 1D and 2D Molecular Descriptors. Crystal Growth & Design, 19(7), 3876-3887. doi:10.1021/acs.cgd.9b00318
625	10457	OC(=O)CCCCCCC(O)=O	21510350	CC(CCCC(O)=O)CC(O)=O	Wang, T.-C.; Chang, C.-H. Solid–Liquid Equilibria for Six BinaryMixtures of Pentanedioic Acid, Octanedioic Acid, 3-Methylheptanedioic Acid, 2,2-Dimethylbutanedioic Acid, and 2,3-Dimethylbutanedioic Acid. Journal of Chemical & Engineering Data2013, 58 (11), 3233–3239. https://doi.org/10.1021/je400686f.
626	196	OC(=O)CCCCC(O)=O	5327	CC1=NC(=NC(=C1)C)NS(=O)(=O)C1=CC=C(N)C=C1	Przybylek, M., Jelinski, T., Slabuszewska, J., Ziolkowska, D., Mroczynska, K., & Cysewski, P. (2019). Application of Multivariate Adaptive Regression Splines (MARSplines) Methodology for Screening of Dicarboxylic Acid Cocrystal Using 1D and 2D Molecular Descriptors. Crystal Growth & Design, 19(7), 3876-3887. doi:10.1021/acs.cgd.9b00318
627	3778	CC(C)C1=C(C)N(C)N(C2=CC=CC=C2)C1=O	444266	OC(=O)C=CC(O)=O	Mapp, L. K.; Coles, S. J.; Aitipamula, S. Design of Cocrystals forMolecules with Limited Hydrogen Bonding Functionalities:Propyphenazone as a Model System. Crystal Growth & Design 2016,17 (1), 163–174. https://doi.org/10.1021/acs.cgd.6b01399.
628	599539	NC1=CN=C(Br)C=N1	743	OC(=O)CCCC(O)=O	Aakeröy, C. B.; Chopade, P. D.; Ganser, C.; Rajbanshi, A.; Desper, J.Exploring the Structural Landscape of 2-Aminopyrazines via CoCrystallizations. CrystEngComm 2012, 14 (18), 5845.https://doi.org/10.1039/c2ce25516b.
629	599539	NC1=CN=C(Br)C=N1	12736	OC(=O)CCCCCCCCCCC(O)=O	Aakeröy, C. B.; Chopade, P. D.; Ganser, C.; Rajbanshi, A.; Desper, J.Exploring the Structural Landscape of 2-Aminopyrazines via CoCrystallizations. CrystEngComm 2012, 14 (18), 5845.https://doi.org/10.1039/c2ce25516b.
630	5281	CCCCCCCCCCCCCCCCCC(O)=O	10457	OC(=O)CCCCCCC(O)=O	Ma, G.; Sun, J.; Xie, S.; Wang, Z.; Jing, Y.; Jia, Y. Solid-Liquid PhaseEquilibria of Stearic Acid and Dicarboxylic Acids Binary Mixtures asLow Temperature Thermal Energy Storage Materials. The Journal ofChemical Thermodynamics 2018, 120, 60–71.https://doi.org/10.1016/j.jct.2018.01.008.
631	5192	OC(=O)CCCCCCCCC(O)=O	385	OC(=O)CCCCCC(O)=O	Wang, T. Systems with Dicarboxylic Acids. Journal of Chemical & Engineering -C.; Hu, W.-H. Solid–Liquid Equilibria of Nine BinaryData 2017, 62 (3), 931–937. https://doi.org/10.1021/acs.jced.6b00628.
632	3715	COC1=CC2=C(C=C1)N(C(=C2CC(O)=O)C)C(=O)C1=CC=C(Cl)C=C1	222656	OC(CC(O)=O)C(O)=O	Kojima, T.; Tsutsumi, S.; Yamamoto, K.; Ikeda, Y.; Moriwaki, T.High-Throughput Cocrystal Slurry Screening by Use of in Situ Raman Microscopy and Multi-Well Plate. International Journal of Pharmaceutics 2010, 399 (1–2), 52–59.https://doi.org/10.1016/j.ijpharm.2010.07.055.
633	10457	OC(=O)CCCCCCC(O)=O	2266	OC(=O)CCCCCCCC(O)=O	Wang, T. Systems with -C.; Hu, W. Dicarboxylic Acids. Journal of Chemical & Engineering -H. Solid–Liquid Equilibria of Nine BinaryData 2017, 62 (3), 931–937. https://doi.org/10.1021/acs.jced.6b00628.
634	5281	CCCCCCCCCCCCCCCCCC(O)=O	5192	OC(=O)CCCCCCCCC(O)=O	Ma, G.; Sun, J.; Xie, S.; Wang, Z.; Jing, Y.; Jia, Y. Solid-Liquid Phase Equilibria of Stearic Acid and Dicarboxylic Acids Binary Mixtures as Low Temperature Thermal Energy Storage Materials. The Journal of Chemical Thermodynamics 2018, 120, 60–71.https://doi.org/10.1016/j.jct.2018.01.008.
635	5281	CCCCCCCCCCCCCCCCCC(O)=O	196	OC(=O)CCCCC(O)=O	Ma, G.; Sun, J.; Xie, S.; Wang, Z.; Jing, Y.; Jia, Y. Solid-Liquid Phase Equilibria of Stearic Acid and Dicarboxylic Acids Binary Mixtures as Low Temperature Thermal Energy Storage Materials. The Journal of Chemical Thermodynamics 2018, 120, 60–71.https://doi.org/10.1016/j.jct.2018.01.008.
636	3778	CC(C)C1=C(C)N(C)N(C2=CC=CC=C2)C1=O	971	OC(=O)C(O)=O	Mapp, L. K.; Coles, S. J.; Aitipamula, S. Design of Cocrystals forMolecules with Limited Hydrogen Bonding Functionalities:Propyphenazone as a Model System. Crystal Growth & Design 2016,17 (1), 163–174. https://doi.org/10.1021/acs.cgd.6b01399.
637	5192	OC(=O)CCCCCCCCC(O)=O	21510350	CC(CCCC(O)=O)CC(O)=O	Wang, T.-C.; Chan, C.-Y. Solid–Liquid Equilibria for Six Binary Mixtures of Nonanedioic Acids, Decanedioic Acid, 3-Methylheptanedioic Acid, 2,2-Dimethylbutanedioic Acid, and 2,3-Dimethylbutanedioic Acid. Journal of Chemical & Engineering Data2014, 59 (11), 3814–3819. https://doi.org/10.1021/je500684w.
638	1046	NC(=O)C1=NC=CN=C1	2266	OC(=O)CCCCCCCC(O)=O	Wang, J.-R.; Ye, C.; Zhu, B.; Zhou, C.; Mei, X. Pharmaceutical Cocrystals of the Anti-Tuberculosis Drug Pyrazinamide with Dicarboxylic and Tricarboxylic Acids. CrystEngComm 2015, 17 (4),747–752. https://doi.org/10.1039/c4ce02044h.
639	5192	OC(=O)CCCCCCCCC(O)=O	10457	OC(=O)CCCCCCC(O)=O	Wang, T. Systems with Dicarboxylic Acids. Journal of Chemical & Engineering -C.; Hu, W.-H. Solid–Liquid Equilibria of Nine Binary Data 2017, 62 (3), 931–937. https://doi.org/10.1021/acs.jced.6b00628.
640	2266	OC(=O)CCCCCCCC(O)=O	196	OC(=O)CCCCC(O)=O	Wang, T. Systems with Dicarboxylic Acids. Journal of Chemical & Engineering -C.; Hu, W.-H. Solid–Liquid Equilibria of Nine Binary Data 2017, 62 (3), 931–937. https://doi.org/10.1021/acs.jced.6b00628.
641	4843	NC(=O)CN1CCCC1=O	1110	OC(=O)CCC(O)=O	Viertelhaus, M.; Hilfiker, R.; Blatter, F.; Neuburger, M. Piracetam CoCrystals with OH-Group Functionalized Carboxylic Acids. Crystal Growth & Design 2009, 9 (5), 2220–2228.https://doi.org/10.1021/cg800942n.
642	620004	NC1=NC=C(Br)N=C1Br	743	OC(=O)CCCC(O)=O	Aakeröy, C. B.; Chopade, P. D.; Ganser, C.; Rajbanshi, A.; Desper, J..Exploring the Structural Landscape of 2-Aminopyrazines via CoCrystallizations. CrystEngComm 2012, 14 (18), 5845.https://doi.org/10.1039/c2ce25516b.
643	2266	OC(=O)CCCCCCCC(O)=O	21510350	CC(CCCC(O)=O)CC(O)=O	Wang, T.-C.; Chan, C.-Y. Solid–Liquid Equilibria for Six Binary Mixtures of Nonanedioic Acids, Decanedioic Acid, 3-Methylheptanedioic Acid, 2,2-Dimethylbutanedioic Acid, and 2,3-Dimethylbutanedioic Acid. Journal of Chemical & Engineering Data2014, 59 (11), 3814–3819. https://doi.org/10.1021/je500684w.
644	1046	NC(=O)C1=NC=CN=C1	10457	OC(=O)CCCCCCC(O)=O	Wang, J.-R.; Ye, C.; Zhu, B.; Zhou, C.; Mei, X. Pharmaceutical Cocrystals of the Anti-Tuberculosis Drug Pyrazinamide with Dicarboxylic and Tricarboxylic Acids. CrystEngComm 2015, 17 (4),747–752. https://doi.org/10.1039/c4ce02044h.
645	3715	COC1=CC2=C(C=C1)N(C(=C2CC(O)=O)C)C(=O)C1=CC=C(Cl)C=C1	444305	OC(C(O)C(O)=O)C(O)=O	Kojima, T.; Tsutsumi, S.; Yamamoto, K.; Ikeda, Y.; Moriwaki, T.High-Throughput Cocrystal Slurry Screening by Use of in Situ RamanMicroscopy and Multi-Well Plate. International Journal ofPharmaceutics 2010, 399 (1–2), 52–59.https://doi.org/10.1016/j.ijpharm.2010.07.055.
646	4843	NC(=O)CN1CCCC1=O	444266	OC(=O)C=CC(O)=O	Viertelhaus, M.; Hilfiker, R.; Blatter, F.; Neuburger, M. Piracetam CoCrystals with OH-Group Functionalized Carboxylic Acids. Crystal Growth & Design 2009, 9 (5), 2220–2228.https://doi.org/10.1021/cg800942n.
647	13547920	C(N1C=CN=C1C1=NC=CN1CC1=CC=CC=C1)C1=CC=CC=C1	5192	OC(=O)CCCCCCCCC(O)=O	Aakeröy, C. B.; Wijethunga, T. K.; Desper Potential Dependent Selectivity of Hydrogen Bonding. , J. Molecular Electrostatic New Journal of Chemistry 2015, 39 (2), 822–828. https://doi.org/10.1039/c4nj01324g.
648	385	OC(=O)CCCCCC(O)=O	11848	CC(C(C)C(O)=O)C(O)=O	Wang, T.-C.; Deng, K.-C. Solid–Liquid Equilibria for Three Binary Mixtures of Benzoic Acid with Heptanedioic Acid, 3-Methylpentanedioic Acid, and 2,3-Dimethylbutanedioic Acid. Journalof Chemical & Engineering Data 2011, 57 (1), 78–81.https://doi.org/10.1021/je200681k.
649	10457	OC(=O)CCCCCCC(O)=O	385	OC(=O)CCCCCC(O)=O	Wang, T. Systems with Dicarboxylic Acids. Journal of Chemical & -C.; Hu, W.-H. Solid–Liquid Equilibria of Nine Binary Engineering Data 2017, 62 (3), 931–937. https://doi.org/10.1021/acs.jced.6b00628.
650	196	OC(=O)CCCCC(O)=O	5192	OC(=O)CCCCCCCCC(O)=O	a) Kolyado, A. V.; Alenova, S. M.; Garkushin, I. K. Phase Diagram ofa System of Adipic, Glutaric, and Sebacic Acids. Russian Journal ofPhysical Chemistry A 2016, 90 (6), 1293–1297.https://doi.org/10.1134/s0036024416060091. b) Wang, T.-C.; Hu, W.-H. Solid–Liquid Equilibria of Nine Binary Systems with DicarboxylicAcids. Journal of Chemical & Engineering Data 2017, 62 (3), 931–937. https://doi.org/1…
651	620004	NC1=NC=C(Br)N=C1Br	12736	OC(=O)CCCCCCCCCCC(O)=O	Aakeröy, C. B.; Chopade, P. D.; Ganser, C.; Rajbanshi, A.; Desper, J.Exploring the Structural Landscape of 2-Aminopyrazines via CoCrystallizations. CrystEngComm 2012, 14 (18), 5845.https://doi.org/10.1039/c2ce25516b.
652	3825	CC(C(O)=O)C1=CC(=CC=C1)C(=O)C1=CC=CC=C1	1110	OC(=O)CCC(O)=O	Wicaksono, Y., Setyawan, D., & Siswandono, S. (2018). Diagram Fasedan Sifat Termodinamik Campuran Biner Ketoprofen-Asam Suksinat.Jurnal ILMU DASAR, 19(2), 99.https://doi.org/10.19184/jid.v19i2.5521
653	1046	NC(=O)C1=NC=CN=C1	3037582	OC(C(O)C(O)C(O)=O)C(O)C(O)=O	Wang, J.-R.; Ye, C.; Zhu, B.; Zhou, C.; Mei, X. PharmaceuticalCocrystals of the Anti-Tuberculosis Drug Pyrazinamide with Dicarboxylic and Tricarboxylic Acids. CrystEngComm 2015, 17 (4),747–752. https://doi.org/10.1039/c4ce02044h.
654	13547920	C(N1C=CN=C1C1=NC=CN1CC1=CC=CC=C1)C1=CC=CC=C1	385	OC(=O)CCCCCC(O)=O	Aakeröy, C. B.; Wijethunga, T. K.; Desper Potential Dependent Selectivity of Hydrogen Bonding. , J. Molecular Electrostatic New Journal of Chemistry 2015, 39 (2), 822–828. https://doi.org/10.1039/c4nj01324g.
655	3715	COC1=CC2=C(C=C1)N(C(=C2CC(O)=O)C)C(=O)C1=CC=C(Cl)C=C1	196	OC(=O)CCCCC(O)=O	Kojima, T.; Tsutsumi, S.; Yamamoto, K.; Ikeda, Y.; Moriwaki, T.High-Throughput Cocrystal Slurry Screening by Use of in Situ Raman Microscopy and Multi-Well Plate. International Journal of Pharmaceutics 2010, 399 (1–2), 52–59.https://doi.org/10.1016/j.ijpharm.2010.07.055.
656	444212	OC(=O)CC(=CC(O)=O)C(O)=O	11370	COC1=CC=CC=C1C(O)=O	Wicker, J. G. P., Crowley, L. M., Robshaw, O., Little, E. J., Stokes, S. P., Cooper, R. I., & Lawrence, S. E. (2017). Will they co-crystallize? Crystengcomm, 19(36), 5336-5340. doi:10.1039/c7ce00587c
657	444212	OC(=O)CC(=CC(O)=O)C(O)=O	12091	NC(=O)C1=CC=C(C=C1)[N+](=O)[O-]	Wicker, J. G. P., Crowley, L. M., Robshaw, O., Little, E. J., Stokes, S. P., Cooper, R. I., & Lawrence, S. E. (2017). Will they co-crystallize? Crystengcomm, 19(36), 5336-5340. doi:10.1039/c7ce00587c
658	444212	OC(=O)CC(=CC(O)=O)C(O)=O	65052	NC(=O)C1=CC=C(O)C=C1	Wicker, J. G. P., Crowley, L. M., Robshaw, O., Little, E. J., Stokes, S. P., Cooper, R. I., & Lawrence, S. E. (2017). Will they co-crystallize? Crystengcomm, 19(36), 5336-5340. doi:10.1039/c7ce00587c
659	444212	OC(=O)CC(=CC(O)=O)C(O)=O	9968	OC(=O)C1=CC(=CC=C1)F	Wicker, J. G. P., Crowley, L. M., Robshaw, O., Little, E. J., Stokes, S. P., Cooper, R. I., & Lawrence, S. E. (2017). Will they co-crystallize? Crystengcomm, 19(36), 5336-5340. doi:10.1039/c7ce00587c
660	444212	OC(=O)CC(=CC(O)=O)C(O)=O	76079	NC(=O)C1=CC=C(N)C=C1	Wicker, J. G. P., Crowley, L. M., Robshaw, O., Little, E. J., Stokes, S. P., Cooper, R. I., & Lawrence, S. E. (2017). Will they co-crystallize? Crystengcomm, 19(36), 5336-5340. doi:10.1039/c7ce00587c
661	444212	OC(=O)CC(=CC(O)=O)C(O)=O	98487	COC1=CC=CC(=C1)C(N)=O	Wicker, J. G. P., Crowley, L. M., Robshaw, O., Little, E. J., Stokes, S. P., Cooper, R. I., & Lawrence, S. E. (2017). Will they co-crystallize? Crystengcomm, 19(36), 5336-5340. doi:10.1039/c7ce00587c
662	444212	OC(=O)CC(=CC(O)=O)C(O)=O	227	NC1=CC=CC=C1C(O)=O	Wicker, J. G. P., Crowley, L. M., Robshaw, O., Little, E. J., Stokes, S. P., Cooper, R. I., & Lawrence, S. E. (2017). Will they co-crystallize? Crystengcomm, 19(36), 5336-5340. doi:10.1039/c7ce00587c
663	444212	OC(=O)CC(=CC(O)=O)C(O)=O	7478	COC1=CC=C(C=C1)C(O)=O	Wicker, J. G. P., Crowley, L. M., Robshaw, O., Little, E. J., Stokes, S. P., Cooper, R. I., & Lawrence, S. E. (2017). Will they co-crystallize? Crystengcomm, 19(36), 5336-5340. doi:10.1039/c7ce00587c
664	444212	OC(=O)CC(=CC(O)=O)C(O)=O	338	OC(=O)C1=CC=CC=C1O	Wicker, J. G. P., Crowley, L. M., Robshaw, O., Little, E. J., Stokes, S. P., Cooper, R. I., & Lawrence, S. E. (2017). Will they co-crystallize? Crystengcomm, 19(36), 5336-5340. doi:10.1039/c7ce00587c
665	444212	OC(=O)CC(=CC(O)=O)C(O)=O	7419	NC1=CC=CC(=C1)C(O)=O	Wicker, J. G. P., Crowley, L. M., Robshaw, O., Little, E. J., Stokes, S. P., Cooper, R. I., & Lawrence, S. E. (2017). Will they co-crystallize? Crystengcomm, 19(36), 5336-5340. doi:10.1039/c7ce00587c
666	444212	OC(=O)CC(=CC(O)=O)C(O)=O	5147	NC(=O)C1=CC=CC=C1O	Wicker, J. G. P., Crowley, L. M., Robshaw, O., Little, E. J., Stokes, S. P., Cooper, R. I., & Lawrence, S. E. (2017). Will they co-crystallize? Crystengcomm, 19(36), 5336-5340. doi:10.1039/c7ce00587c
667	444212	OC(=O)CC(=CC(O)=O)C(O)=O	12576	NC(=O)C1=CC(=CC=C1)[N+](=O)[O-]	Wicker, J. G. P., Crowley, L. M., Robshaw, O., Little, E. J., Stokes, S. P., Cooper, R. I., & Lawrence, S. E. (2017). Will they co-crystallize? Crystengcomm, 19(36), 5336-5340. doi:10.1039/c7ce00587c
668	444212	OC(=O)CC(=CC(O)=O)C(O)=O	6108	OC(=O)C1=CC=C(C=C1)[N+](=O)[O-]	Wicker, J. G. P., Crowley, L. M., Robshaw, O., Little, E. J., Stokes, S. P., Cooper, R. I., & Lawrence, S. E. (2017). Will they co-crystallize? Crystengcomm, 19(36), 5336-5340. doi:10.1039/c7ce00587c
669	444212	OC(=O)CC(=CC(O)=O)C(O)=O	11876	NC(=O)C1=CC=CC=C1[N+](=O)[O-]	Wicker, J. G. P., Crowley, L. M., Robshaw, O., Little, E. J., Stokes, S. P., Cooper, R. I., & Lawrence, S. E. (2017). Will they co-crystallize? Crystengcomm, 19(36), 5336-5340. doi:10.1039/c7ce00587c
670	444212	OC(=O)CC(=CC(O)=O)C(O)=O	6942	NC(=O)C1=CC=CC=C1N	Wicker, J. G. P., Crowley, L. M., Robshaw, O., Little, E. J., Stokes, S. P., Cooper, R. I., & Lawrence, S. E. (2017). Will they co-crystallize? Crystengcomm, 19(36), 5336-5340. doi:10.1039/c7ce00587c
671	444212	OC(=O)CC(=CC(O)=O)C(O)=O	7418	CC1=CC(=CC=C1)C(O)=O	Wicker, J. G. P., Crowley, L. M., Robshaw, O., Little, E. J., Stokes, S. P., Cooper, R. I., & Lawrence, S. E. (2017). Will they co-crystallize? Crystengcomm, 19(36), 5336-5340. doi:10.1039/c7ce00587c
672	444212	OC(=O)CC(=CC(O)=O)C(O)=O	9935	OC(=O)C1=CC=CC=C1F	Wicker, J. G. P., Crowley, L. M., Robshaw, O., Little, E. J., Stokes, S. P., Cooper, R. I., & Lawrence, S. E. (2017). Will they co-crystallize? Crystengcomm, 19(36), 5336-5340. doi:10.1039/c7ce00587c
673	444212	OC(=O)CC(=CC(O)=O)C(O)=O	135	OC(=O)C1=CC=C(O)C=C1	Wicker, J. G. P., Crowley, L. M., Robshaw, O., Little, E. J., Stokes, S. P., Cooper, R. I., & Lawrence, S. E. (2017). Will they co-crystallize? Crystengcomm, 19(36), 5336-5340. doi:10.1039/c7ce00587c
674	444212	OC(=O)CC(=CC(O)=O)C(O)=O	11461	COC1=CC=CC(=C1)C(O)=O	Wicker, J. G. P., Crowley, L. M., Robshaw, O., Little, E. J., Stokes, S. P., Cooper, R. I., & Lawrence, S. E. (2017). Will they co-crystallize? Crystengcomm, 19(36), 5336-5340. doi:10.1039/c7ce00587c
675	444212	OC(=O)CC(=CC(O)=O)C(O)=O	9973	OC(=O)C1=CC=C(F)C=C1	Wicker, J. G. P., Crowley, L. M., Robshaw, O., Little, E. J., Stokes, S. P., Cooper, R. I., & Lawrence, S. E. (2017). Will they co-crystallize? Crystengcomm, 19(36), 5336-5340. doi:10.1039/c7ce00587c
676	444212	OC(=O)CC(=CC(O)=O)C(O)=O	7470	CC1=CC=C(C=C1)C(O)=O	Wicker, J. G. P., Crowley, L. M., Robshaw, O., Little, E. J., Stokes, S. P., Cooper, R. I., & Lawrence, S. E. (2017). Will they co-crystallize? Crystengcomm, 19(36), 5336-5340. doi:10.1039/c7ce00587c
677	444212	OC(=O)CC(=CC(O)=O)C(O)=O	11087	OC(=O)C1=CC=CC=C1[N+](=O)[O-]	Wicker, J. G. P., Crowley, L. M., Robshaw, O., Little, E. J., Stokes, S. P., Cooper, R. I., & Lawrence, S. E. (2017). Will they co-crystallize? Crystengcomm, 19(36), 5336-5340. doi:10.1039/c7ce00587c
678	1176	NC(N)=O	11370	COC1=CC=CC=C1C(O)=O	Wicker, J. G. P., Crowley, L. M., Robshaw, O., Little, E. J., Stokes, S. P., Cooper, R. I., & Lawrence, S. E. (2017). Will they co-crystallize? Crystengcomm, 19(36), 5336-5340. doi:10.1039/c7ce00587c
679	1176	NC(N)=O	12091	NC(=O)C1=CC=C(C=C1)[N+](=O)[O-]	Wicker, J. G. P., Crowley, L. M., Robshaw, O., Little, E. J., Stokes, S. P., Cooper, R. I., & Lawrence, S. E. (2017). Will they co-crystallize? Crystengcomm, 19(36), 5336-5340. doi:10.1039/c7ce00587c
680	1176	NC(N)=O	9968	OC(=O)C1=CC(=CC=C1)F	Wicker, J. G. P., Crowley, L. M., Robshaw, O., Little, E. J., Stokes, S. P., Cooper, R. I., & Lawrence, S. E. (2017). Will they co-crystallize? Crystengcomm, 19(36), 5336-5340. doi:10.1039/c7ce00587c
681	1176	NC(N)=O	1645	NC(=O)C1=CC(=CC=C1)N	Wicker, J. G. P., Crowley, L. M., Robshaw, O., Little, E. J., Stokes, S. P., Cooper, R. I., & Lawrence, S. E. (2017). Will they co-crystallize? Crystengcomm, 19(36), 5336-5340. doi:10.1039/c7ce00587c
682	1176	NC(N)=O	98487	COC1=CC=CC(=C1)C(N)=O	Wicker, J. G. P., Crowley, L. M., Robshaw, O., Little, E. J., Stokes, S. P., Cooper, R. I., & Lawrence, S. E. (2017). Will they co-crystallize? Crystengcomm, 19(36), 5336-5340. doi:10.1039/c7ce00587c
683	1176	NC(N)=O	69274	CC1=CC=C(C=C1)C(N)=O	Wicker, J. G. P., Crowley, L. M., Robshaw, O., Little, E. J., Stokes, S. P., Cooper, R. I., & Lawrence, S. E. (2017). Will they co-crystallize? Crystengcomm, 19(36), 5336-5340. doi:10.1039/c7ce00587c
684	1176	NC(N)=O	227	NC1=CC=CC=C1C(O)=O	Wicker, J. G. P., Crowley, L. M., Robshaw, O., Little, E. J., Stokes, S. P., Cooper, R. I., & Lawrence, S. E. (2017). Will they co-crystallize? Crystengcomm, 19(36), 5336-5340. doi:10.1039/c7ce00587c
685	1176	NC(N)=O	7478	COC1=CC=C(C=C1)C(O)=O	Wicker, J. G. P., Crowley, L. M., Robshaw, O., Little, E. J., Stokes, S. P., Cooper, R. I., & Lawrence, S. E. (2017). Will they co-crystallize? Crystengcomm, 19(36), 5336-5340. doi:10.1039/c7ce00587c
686	1176	NC(N)=O	10704	CC1=CC=CC=C1C(N)=O	Wicker, J. G. P., Crowley, L. M., Robshaw, O., Little, E. J., Stokes, S. P., Cooper, R. I., & Lawrence, S. E. (2017). Will they co-crystallize? Crystengcomm, 19(36), 5336-5340. doi:10.1039/c7ce00587c
687	1176	NC(N)=O	7419	NC1=CC=CC(=C1)C(O)=O	Wicker, J. G. P., Crowley, L. M., Robshaw, O., Little, E. J., Stokes, S. P., Cooper, R. I., & Lawrence, S. E. (2017). Will they co-crystallize? Crystengcomm, 19(36), 5336-5340. doi:10.1039/c7ce00587c
688	1176	NC(N)=O	5147	NC(=O)C1=CC=CC=C1O	Wicker, J. G. P., Crowley, L. M., Robshaw, O., Little, E. J., Stokes, S. P., Cooper, R. I., & Lawrence, S. E. (2017). Will they co-crystallize? Crystengcomm, 19(36), 5336-5340. doi:10.1039/c7ce00587c
689	1176	NC(N)=O	71572	NC(=O)C1=CC=C(F)C=C1	Wicker, J. G. P., Crowley, L. M., Robshaw, O., Little, E. J., Stokes, S. P., Cooper, R. I., & Lawrence, S. E. (2017). Will they co-crystallize? Crystengcomm, 19(36), 5336-5340. doi:10.1039/c7ce00587c
690	1176	NC(N)=O	76959	COC1=CC=C(C=C1)C(N)=O	Wicker, J. G. P., Crowley, L. M., Robshaw, O., Little, E. J., Stokes, S. P., Cooper, R. I., & Lawrence, S. E. (2017). Will they co-crystallize? Crystengcomm, 19(36), 5336-5340. doi:10.1039/c7ce00587c
691	1176	NC(N)=O	69253	CC1=CC(=CC=C1)C(N)=O	Wicker, J. G. P., Crowley, L. M., Robshaw, O., Little, E. J., Stokes, S. P., Cooper, R. I., & Lawrence, S. E. (2017). Will they co-crystallize? Crystengcomm, 19(36), 5336-5340. doi:10.1039/c7ce00587c
692	1176	NC(N)=O	68000	NC(=O)C1=CC(=CC=C1)F	Wicker, J. G. P., Crowley, L. M., Robshaw, O., Little, E. J., Stokes, S. P., Cooper, R. I., & Lawrence, S. E. (2017). Will they co-crystallize? Crystengcomm, 19(36), 5336-5340. doi:10.1039/c7ce00587c
693	1176	NC(N)=O	11876	NC(=O)C1=CC=CC=C1[N+](=O)[O-]	Wicker, J. G. P., Crowley, L. M., Robshaw, O., Little, E. J., Stokes, S. P., Cooper, R. I., & Lawrence, S. E. (2017). Will they co-crystallize? Crystengcomm, 19(36), 5336-5340. doi:10.1039/c7ce00587c
694	1176	NC(N)=O	6942	NC(=O)C1=CC=CC=C1N	Wicker, J. G. P., Crowley, L. M., Robshaw, O., Little, E. J., Stokes, S. P., Cooper, R. I., & Lawrence, S. E. (2017). Will they co-crystallize? Crystengcomm, 19(36), 5336-5340. doi:10.1039/c7ce00587c
695	1176	NC(N)=O	7418	CC1=CC(=CC=C1)C(O)=O	Wicker, J. G. P., Crowley, L. M., Robshaw, O., Little, E. J., Stokes, S. P., Cooper, R. I., & Lawrence, S. E. (2017). Will they co-crystallize? Crystengcomm, 19(36), 5336-5340. doi:10.1039/c7ce00587c
696	1176	NC(N)=O	11461	COC1=CC=CC(=C1)C(O)=O	Wicker, J. G. P., Crowley, L. M., Robshaw, O., Little, E. J., Stokes, S. P., Cooper, R. I., & Lawrence, S. E. (2017). Will they co-crystallize? Crystengcomm, 19(36), 5336-5340. doi:10.1039/c7ce00587c
697	1176	NC(N)=O	9973	OC(=O)C1=CC=C(F)C=C1	Wicker, J. G. P., Crowley, L. M., Robshaw, O., Little, E. J., Stokes, S. P., Cooper, R. I., & Lawrence, S. E. (2017). Will they co-crystallize? Crystengcomm, 19(36), 5336-5340. doi:10.1039/c7ce00587c
698	1176	NC(N)=O	7470	CC1=CC=C(C=C1)C(O)=O	Wicker, J. G. P., Crowley, L. M., Robshaw, O., Little, E. J., Stokes, S. P., Cooper, R. I., & Lawrence, S. E. (2017). Will they co-crystallize? Crystengcomm, 19(36), 5336-5340. doi:10.1039/c7ce00587c
699	936	NC(=O)C1=CN=CC=C1	11370	COC1=CC=CC=C1C(O)=O	Wicker, J. G. P., Crowley, L. M., Robshaw, O., Little, E. J., Stokes, S. P., Cooper, R. I., & Lawrence, S. E. (2017). Will they co-crystallize? Crystengcomm, 19(36), 5336-5340. doi:10.1039/c7ce00587c
700	936	NC(=O)C1=CN=CC=C1	9968	OC(=O)C1=CC(=CC=C1)F	Wicker, J. G. P., Crowley, L. M., Robshaw, O., Little, E. J., Stokes, S. P., Cooper, R. I., & Lawrence, S. E. (2017). Will they co-crystallize? Crystengcomm, 19(36), 5336-5340. doi:10.1039/c7ce00587c
701	936	NC(=O)C1=CN=CC=C1	1645	NC(=O)C1=CC(=CC=C1)N	Wicker, J. G. P., Crowley, L. M., Robshaw, O., Little, E. J., Stokes, S. P., Cooper, R. I., & Lawrence, S. E. (2017). Will they co-crystallize? Crystengcomm, 19(36), 5336-5340. doi:10.1039/c7ce00587c
702	936	NC(=O)C1=CN=CC=C1	98487	COC1=CC=CC(=C1)C(N)=O	Wicker, J. G. P., Crowley, L. M., Robshaw, O., Little, E. J., Stokes, S. P., Cooper, R. I., & Lawrence, S. E. (2017). Will they co-crystallize? Crystengcomm, 19(36), 5336-5340. doi:10.1039/c7ce00587c
703	936	NC(=O)C1=CN=CC=C1	69274	CC1=CC=C(C=C1)C(N)=O	Wicker, J. G. P., Crowley, L. M., Robshaw, O., Little, E. J., Stokes, S. P., Cooper, R. I., & Lawrence, S. E. (2017). Will they co-crystallize? Crystengcomm, 19(36), 5336-5340. doi:10.1039/c7ce00587c
704	936	NC(=O)C1=CN=CC=C1	75540	COC1=CC=CC=C1C(N)=O	Wicker, J. G. P., Crowley, L. M., Robshaw, O., Little, E. J., Stokes, S. P., Cooper, R. I., & Lawrence, S. E. (2017). Will they co-crystallize? Crystengcomm, 19(36), 5336-5340. doi:10.1039/c7ce00587c
705	936	NC(=O)C1=CN=CC=C1	7478	COC1=CC=C(C=C1)C(O)=O	Wicker, J. G. P., Crowley, L. M., Robshaw, O., Little, E. J., Stokes, S. P., Cooper, R. I., & Lawrence, S. E. (2017). Will they co-crystallize? Crystengcomm, 19(36), 5336-5340. doi:10.1039/c7ce00587c
706	936	NC(=O)C1=CN=CC=C1	10704	CC1=CC=CC=C1C(N)=O	Wicker, J. G. P., Crowley, L. M., Robshaw, O., Little, E. J., Stokes, S. P., Cooper, R. I., & Lawrence, S. E. (2017). Will they co-crystallize? Crystengcomm, 19(36), 5336-5340. doi:10.1039/c7ce00587c
707	936	NC(=O)C1=CN=CC=C1	7419	NC1=CC=CC(=C1)C(O)=O	Wicker, J. G. P., Crowley, L. M., Robshaw, O., Little, E. J., Stokes, S. P., Cooper, R. I., & Lawrence, S. E. (2017). Will they co-crystallize? Crystengcomm, 19(36), 5336-5340. doi:10.1039/c7ce00587c
708	936	NC(=O)C1=CN=CC=C1	71572	NC(=O)C1=CC=C(F)C=C1	Wicker, J. G. P., Crowley, L. M., Robshaw, O., Little, E. J., Stokes, S. P., Cooper, R. I., & Lawrence, S. E. (2017). Will they co-crystallize? Crystengcomm, 19(36), 5336-5340. doi:10.1039/c7ce00587c
709	936	NC(=O)C1=CN=CC=C1	76959	COC1=CC=C(C=C1)C(N)=O	Wicker, J. G. P., Crowley, L. M., Robshaw, O., Little, E. J., Stokes, S. P., Cooper, R. I., & Lawrence, S. E. (2017). Will they co-crystallize? Crystengcomm, 19(36), 5336-5340. doi:10.1039/c7ce00587c
710	936	NC(=O)C1=CN=CC=C1	69253	CC1=CC(=CC=C1)C(N)=O	Wicker, J. G. P., Crowley, L. M., Robshaw, O., Little, E. J., Stokes, S. P., Cooper, R. I., & Lawrence, S. E. (2017). Will they co-crystallize? Crystengcomm, 19(36), 5336-5340. doi:10.1039/c7ce00587c
711	936	NC(=O)C1=CN=CC=C1	68000	NC(=O)C1=CC(=CC=C1)F	Wicker, J. G. P., Crowley, L. M., Robshaw, O., Little, E. J., Stokes, S. P., Cooper, R. I., & Lawrence, S. E. (2017). Will they co-crystallize? Crystengcomm, 19(36), 5336-5340. doi:10.1039/c7ce00587c
712	936	NC(=O)C1=CN=CC=C1	11876	NC(=O)C1=CC=CC=C1[N+](=O)[O-]	Wicker, J. G. P., Crowley, L. M., Robshaw, O., Little, E. J., Stokes, S. P., Cooper, R. I., & Lawrence, S. E. (2017). Will they co-crystallize? Crystengcomm, 19(36), 5336-5340. doi:10.1039/c7ce00587c
713	936	NC(=O)C1=CN=CC=C1	6942	NC(=O)C1=CC=CC=C1N	Wicker, J. G. P., Crowley, L. M., Robshaw, O., Little, E. J., Stokes, S. P., Cooper, R. I., & Lawrence, S. E. (2017). Will they co-crystallize? Crystengcomm, 19(36), 5336-5340. doi:10.1039/c7ce00587c
714	936	NC(=O)C1=CN=CC=C1	8497	OC(=O)C1=CC(=CC=C1)[N+](=O)[O-]	Wicker, J. G. P., Crowley, L. M., Robshaw, O., Little, E. J., Stokes, S. P., Cooper, R. I., & Lawrence, S. E. (2017). Will they co-crystallize? Crystengcomm, 19(36), 5336-5340. doi:10.1039/c7ce00587c
715	54670067	OCC(O)C1OC(=O)C(=C1O)O	11370	COC1=CC=CC=C1C(O)=O	Wicker, J. G. P., Crowley, L. M., Robshaw, O., Little, E. J., Stokes, S. P., Cooper, R. I., & Lawrence, S. E. (2017). Will they co-crystallize? Crystengcomm, 19(36), 5336-5340. doi:10.1039/c7ce00587c
716	54670067	OCC(O)C1OC(=O)C(=C1O)O	12091	NC(=O)C1=CC=C(C=C1)[N+](=O)[O-]	Wicker, J. G. P., Crowley, L. M., Robshaw, O., Little, E. J., Stokes, S. P., Cooper, R. I., & Lawrence, S. E. (2017). Will they co-crystallize? Crystengcomm, 19(36), 5336-5340. doi:10.1039/c7ce00587c
717	54670067	OCC(O)C1OC(=O)C(=C1O)O	65052	NC(=O)C1=CC=C(O)C=C1	Wicker, J. G. P., Crowley, L. M., Robshaw, O., Little, E. J., Stokes, S. P., Cooper, R. I., & Lawrence, S. E. (2017). Will they co-crystallize? Crystengcomm, 19(36), 5336-5340. doi:10.1039/c7ce00587c
718	54670067	OCC(O)C1OC(=O)C(=C1O)O	9968	OC(=O)C1=CC(=CC=C1)F	Wicker, J. G. P., Crowley, L. M., Robshaw, O., Little, E. J., Stokes, S. P., Cooper, R. I., & Lawrence, S. E. (2017). Will they co-crystallize? Crystengcomm, 19(36), 5336-5340. doi:10.1039/c7ce00587c
719	54670067	OCC(O)C1OC(=O)C(=C1O)O	76079	NC(=O)C1=CC=C(N)C=C1	Wicker, J. G. P., Crowley, L. M., Robshaw, O., Little, E. J., Stokes, S. P., Cooper, R. I., & Lawrence, S. E. (2017). Will they co-crystallize? Crystengcomm, 19(36), 5336-5340. doi:10.1039/c7ce00587c
720	54670067	OCC(O)C1OC(=O)C(=C1O)O	98487	COC1=CC=CC(=C1)C(N)=O	Wicker, J. G. P., Crowley, L. M., Robshaw, O., Little, E. J., Stokes, S. P., Cooper, R. I., & Lawrence, S. E. (2017). Will they co-crystallize? Crystengcomm, 19(36), 5336-5340. doi:10.1039/c7ce00587c
721	54670067	OCC(O)C1OC(=O)C(=C1O)O	69274	CC1=CC=C(C=C1)C(N)=O	Wicker, J. G. P., Crowley, L. M., Robshaw, O., Little, E. J., Stokes, S. P., Cooper, R. I., & Lawrence, S. E. (2017). Will they co-crystallize? Crystengcomm, 19(36), 5336-5340. doi:10.1039/c7ce00587c
722	54670067	OCC(O)C1OC(=O)C(=C1O)O	227	NC1=CC=CC=C1C(O)=O	Wicker, J. G. P., Crowley, L. M., Robshaw, O., Little, E. J., Stokes, S. P., Cooper, R. I., & Lawrence, S. E. (2017). Will they co-crystallize? Crystengcomm, 19(36), 5336-5340. doi:10.1039/c7ce00587c
723	54670067	OCC(O)C1OC(=O)C(=C1O)O	75540	COC1=CC=CC=C1C(N)=O	Wicker, J. G. P., Crowley, L. M., Robshaw, O., Little, E. J., Stokes, S. P., Cooper, R. I., & Lawrence, S. E. (2017). Will they co-crystallize? Crystengcomm, 19(36), 5336-5340. doi:10.1039/c7ce00587c
724	54670067	OCC(O)C1OC(=O)C(=C1O)O	7478	COC1=CC=C(C=C1)C(O)=O	Wicker, J. G. P., Crowley, L. M., Robshaw, O., Little, E. J., Stokes, S. P., Cooper, R. I., & Lawrence, S. E. (2017). Will they co-crystallize? Crystengcomm, 19(36), 5336-5340. doi:10.1039/c7ce00587c
725	54670067	OCC(O)C1OC(=O)C(=C1O)O	10704	CC1=CC=CC=C1C(N)=O	Wicker, J. G. P., Crowley, L. M., Robshaw, O., Little, E. J., Stokes, S. P., Cooper, R. I., & Lawrence, S. E. (2017). Will they co-crystallize? Crystengcomm, 19(36), 5336-5340. doi:10.1039/c7ce00587c
726	54670067	OCC(O)C1OC(=O)C(=C1O)O	338	OC(=O)C1=CC=CC=C1O	Wicker, J. G. P., Crowley, L. M., Robshaw, O., Little, E. J., Stokes, S. P., Cooper, R. I., & Lawrence, S. E. (2017). Will they co-crystallize? Crystengcomm, 19(36), 5336-5340. doi:10.1039/c7ce00587c
727	54670067	OCC(O)C1OC(=O)C(=C1O)O	978	NC1=CC=C(C=C1)C(O)=O	Wicker, J. G. P., Crowley, L. M., Robshaw, O., Little, E. J., Stokes, S. P., Cooper, R. I., & Lawrence, S. E. (2017). Will they co-crystallize? Crystengcomm, 19(36), 5336-5340. doi:10.1039/c7ce00587c
728	54670067	OCC(O)C1OC(=O)C(=C1O)O	7419	NC1=CC=CC(=C1)C(O)=O	Wicker, J. G. P., Crowley, L. M., Robshaw, O., Little, E. J., Stokes, S. P., Cooper, R. I., & Lawrence, S. E. (2017). Will they co-crystallize? Crystengcomm, 19(36), 5336-5340. doi:10.1039/c7ce00587c
729	54670067	OCC(O)C1OC(=O)C(=C1O)O	5147	NC(=O)C1=CC=CC=C1O	Wicker, J. G. P., Crowley, L. M., Robshaw, O., Little, E. J., Stokes, S. P., Cooper, R. I., & Lawrence, S. E. (2017). Will they co-crystallize? Crystengcomm, 19(36), 5336-5340. doi:10.1039/c7ce00587c
730	54670067	OCC(O)C1OC(=O)C(=C1O)O	71572	NC(=O)C1=CC=C(F)C=C1	Wicker, J. G. P., Crowley, L. M., Robshaw, O., Little, E. J., Stokes, S. P., Cooper, R. I., & Lawrence, S. E. (2017). Will they co-crystallize? Crystengcomm, 19(36), 5336-5340. doi:10.1039/c7ce00587c
731	54670067	OCC(O)C1OC(=O)C(=C1O)O	69253	CC1=CC(=CC=C1)C(N)=O	Wicker, J. G. P., Crowley, L. M., Robshaw, O., Little, E. J., Stokes, S. P., Cooper, R. I., & Lawrence, S. E. (2017). Will they co-crystallize? Crystengcomm, 19(36), 5336-5340. doi:10.1039/c7ce00587c
732	54670067	OCC(O)C1OC(=O)C(=C1O)O	6108	OC(=O)C1=CC=C(C=C1)[N+](=O)[O-]	Wicker, J. G. P., Crowley, L. M., Robshaw, O., Little, E. J., Stokes, S. P., Cooper, R. I., & Lawrence, S. E. (2017). Will they co-crystallize? Crystengcomm, 19(36), 5336-5340. doi:10.1039/c7ce00587c
733	54670067	OCC(O)C1OC(=O)C(=C1O)O	68000	NC(=O)C1=CC(=CC=C1)F	Wicker, J. G. P., Crowley, L. M., Robshaw, O., Little, E. J., Stokes, S. P., Cooper, R. I., & Lawrence, S. E. (2017). Will they co-crystallize? Crystengcomm, 19(36), 5336-5340. doi:10.1039/c7ce00587c
734	54670067	OCC(O)C1OC(=O)C(=C1O)O	11876	NC(=O)C1=CC=CC=C1[N+](=O)[O-]	Wicker, J. G. P., Crowley, L. M., Robshaw, O., Little, E. J., Stokes, S. P., Cooper, R. I., & Lawrence, S. E. (2017). Will they co-crystallize? Crystengcomm, 19(36), 5336-5340. doi:10.1039/c7ce00587c
735	54670067	OCC(O)C1OC(=O)C(=C1O)O	6942	NC(=O)C1=CC=CC=C1N	Wicker, J. G. P., Crowley, L. M., Robshaw, O., Little, E. J., Stokes, S. P., Cooper, R. I., & Lawrence, S. E. (2017). Will they co-crystallize? Crystengcomm, 19(36), 5336-5340. doi:10.1039/c7ce00587c
736	54670067	OCC(O)C1OC(=O)C(=C1O)O	7418	CC1=CC(=CC=C1)C(O)=O	Wicker, J. G. P., Crowley, L. M., Robshaw, O., Little, E. J., Stokes, S. P., Cooper, R. I., & Lawrence, S. E. (2017). Will they co-crystallize? Crystengcomm, 19(36), 5336-5340. doi:10.1039/c7ce00587c
737	54670067	OCC(O)C1OC(=O)C(=C1O)O	9935	OC(=O)C1=CC=CC=C1F	Wicker, J. G. P., Crowley, L. M., Robshaw, O., Little, E. J., Stokes, S. P., Cooper, R. I., & Lawrence, S. E. (2017). Will they co-crystallize? Crystengcomm, 19(36), 5336-5340. doi:10.1039/c7ce00587c
738	54670067	OCC(O)C1OC(=O)C(=C1O)O	8497	OC(=O)C1=CC(=CC=C1)[N+](=O)[O-]	Wicker, J. G. P., Crowley, L. M., Robshaw, O., Little, E. J., Stokes, S. P., Cooper, R. I., & Lawrence, S. E. (2017). Will they co-crystallize? Crystengcomm, 19(36), 5336-5340. doi:10.1039/c7ce00587c
739	54670067	OCC(O)C1OC(=O)C(=C1O)O	135	OC(=O)C1=CC=C(O)C=C1	Wicker, J. G. P., Crowley, L. M., Robshaw, O., Little, E. J., Stokes, S. P., Cooper, R. I., & Lawrence, S. E. (2017). Will they co-crystallize? Crystengcomm, 19(36), 5336-5340. doi:10.1039/c7ce00587c
740	54670067	OCC(O)C1OC(=O)C(=C1O)O	11461	COC1=CC=CC(=C1)C(O)=O	Wicker, J. G. P., Crowley, L. M., Robshaw, O., Little, E. J., Stokes, S. P., Cooper, R. I., & Lawrence, S. E. (2017). Will they co-crystallize? Crystengcomm, 19(36), 5336-5340. doi:10.1039/c7ce00587c
741	54670067	OCC(O)C1OC(=O)C(=C1O)O	7420	OC(=O)C1=CC(=CC=C1)O	Wicker, J. G. P., Crowley, L. M., Robshaw, O., Little, E. J., Stokes, S. P., Cooper, R. I., & Lawrence, S. E. (2017). Will they co-crystallize? Crystengcomm, 19(36), 5336-5340. doi:10.1039/c7ce00587c
742	54670067	OCC(O)C1OC(=O)C(=C1O)O	9973	OC(=O)C1=CC=C(F)C=C1	Wicker, J. G. P., Crowley, L. M., Robshaw, O., Little, E. J., Stokes, S. P., Cooper, R. I., & Lawrence, S. E. (2017). Will they co-crystallize? Crystengcomm, 19(36), 5336-5340. doi:10.1039/c7ce00587c
743	54670067	OCC(O)C1OC(=O)C(=C1O)O	7470	CC1=CC=C(C=C1)C(O)=O	Wicker, J. G. P., Crowley, L. M., Robshaw, O., Little, E. J., Stokes, S. P., Cooper, R. I., & Lawrence, S. E. (2017). Will they co-crystallize? Crystengcomm, 19(36), 5336-5340. doi:10.1039/c7ce00587c
744	54670067	OCC(O)C1OC(=O)C(=C1O)O	11087	OC(=O)C1=CC=CC=C1[N+](=O)[O-]	Wicker, J. G. P., Crowley, L. M., Robshaw, O., Little, E. J., Stokes, S. P., Cooper, R. I., & Lawrence, S. E. (2017). Will they co-crystallize? Crystengcomm, 19(36), 5336-5340. doi:10.1039/c7ce00587c
745	938	OC(=O)C1=CN=CC=C1	11370	COC1=CC=CC=C1C(O)=O	Wicker, J. G. P., Crowley, L. M., Robshaw, O., Little, E. J., Stokes, S. P., Cooper, R. I., & Lawrence, S. E. (2017). Will they co-crystallize? Crystengcomm, 19(36), 5336-5340. doi:10.1039/c7ce00587c
746	938	OC(=O)C1=CN=CC=C1	12091	NC(=O)C1=CC=C(C=C1)[N+](=O)[O-]	Wicker, J. G. P., Crowley, L. M., Robshaw, O., Little, E. J., Stokes, S. P., Cooper, R. I., & Lawrence, S. E. (2017). Will they co-crystallize? Crystengcomm, 19(36), 5336-5340. doi:10.1039/c7ce00587c
747	938	OC(=O)C1=CN=CC=C1	9968	OC(=O)C1=CC(=CC=C1)F	Wicker, J. G. P., Crowley, L. M., Robshaw, O., Little, E. J., Stokes, S. P., Cooper, R. I., & Lawrence, S. E. (2017). Will they co-crystallize? Crystengcomm, 19(36), 5336-5340. doi:10.1039/c7ce00587c
748	938	OC(=O)C1=CN=CC=C1	1645	NC(=O)C1=CC(=CC=C1)N	Wicker, J. G. P., Crowley, L. M., Robshaw, O., Little, E. J., Stokes, S. P., Cooper, R. I., & Lawrence, S. E. (2017). Will they co-crystallize? Crystengcomm, 19(36), 5336-5340. doi:10.1039/c7ce00587c
749	938	OC(=O)C1=CN=CC=C1	76079	NC(=O)C1=CC=C(N)C=C1	Wicker, J. G. P., Crowley, L. M., Robshaw, O., Little, E. J., Stokes, S. P., Cooper, R. I., & Lawrence, S. E. (2017). Will they co-crystallize? Crystengcomm, 19(36), 5336-5340. doi:10.1039/c7ce00587c
750	938	OC(=O)C1=CN=CC=C1	98487	COC1=CC=CC(=C1)C(N)=O	Wicker, J. G. P., Crowley, L. M., Robshaw, O., Little, E. J., Stokes, S. P., Cooper, R. I., & Lawrence, S. E. (2017). Will they co-crystallize? Crystengcomm, 19(36), 5336-5340. doi:10.1039/c7ce00587c
751	938	OC(=O)C1=CN=CC=C1	69274	CC1=CC=C(C=C1)C(N)=O	Wicker, J. G. P., Crowley, L. M., Robshaw, O., Little, E. J., Stokes, S. P., Cooper, R. I., & Lawrence, S. E. (2017). Will they co-crystallize? Crystengcomm, 19(36), 5336-5340. doi:10.1039/c7ce00587c
752	938	OC(=O)C1=CN=CC=C1	75540	COC1=CC=CC=C1C(N)=O	Wicker, J. G. P., Crowley, L. M., Robshaw, O., Little, E. J., Stokes, S. P., Cooper, R. I., & Lawrence, S. E. (2017). Will they co-crystallize? Crystengcomm, 19(36), 5336-5340. doi:10.1039/c7ce00587c
753	938	OC(=O)C1=CN=CC=C1	7478	COC1=CC=C(C=C1)C(O)=O	Wicker, J. G. P., Crowley, L. M., Robshaw, O., Little, E. J., Stokes, S. P., Cooper, R. I., & Lawrence, S. E. (2017). Will they co-crystallize? Crystengcomm, 19(36), 5336-5340. doi:10.1039/c7ce00587c
754	938	OC(=O)C1=CN=CC=C1	10704	CC1=CC=CC=C1C(N)=O	Wicker, J. G. P., Crowley, L. M., Robshaw, O., Little, E. J., Stokes, S. P., Cooper, R. I., & Lawrence, S. E. (2017). Will they co-crystallize? Crystengcomm, 19(36), 5336-5340. doi:10.1039/c7ce00587c
755	938	OC(=O)C1=CN=CC=C1	338	OC(=O)C1=CC=CC=C1O	Wicker, J. G. P., Crowley, L. M., Robshaw, O., Little, E. J., Stokes, S. P., Cooper, R. I., & Lawrence, S. E. (2017). Will they co-crystallize? Crystengcomm, 19(36), 5336-5340. doi:10.1039/c7ce00587c
756	938	OC(=O)C1=CN=CC=C1	7419	NC1=CC=CC(=C1)C(O)=O	Wicker, J. G. P., Crowley, L. M., Robshaw, O., Little, E. J., Stokes, S. P., Cooper, R. I., & Lawrence, S. E. (2017). Will they co-crystallize? Crystengcomm, 19(36), 5336-5340. doi:10.1039/c7ce00587c
757	938	OC(=O)C1=CN=CC=C1	5147	NC(=O)C1=CC=CC=C1O	Wicker, J. G. P., Crowley, L. M., Robshaw, O., Little, E. J., Stokes, S. P., Cooper, R. I., & Lawrence, S. E. (2017). Will they co-crystallize? Crystengcomm, 19(36), 5336-5340. doi:10.1039/c7ce00587c
758	938	OC(=O)C1=CN=CC=C1	71572	NC(=O)C1=CC=C(F)C=C1	Wicker, J. G. P., Crowley, L. M., Robshaw, O., Little, E. J., Stokes, S. P., Cooper, R. I., & Lawrence, S. E. (2017). Will they co-crystallize? Crystengcomm, 19(36), 5336-5340. doi:10.1039/c7ce00587c
759	938	OC(=O)C1=CN=CC=C1	69253	CC1=CC(=CC=C1)C(N)=O	Wicker, J. G. P., Crowley, L. M., Robshaw, O., Little, E. J., Stokes, S. P., Cooper, R. I., & Lawrence, S. E. (2017). Will they co-crystallize? Crystengcomm, 19(36), 5336-5340. doi:10.1039/c7ce00587c
760	938	OC(=O)C1=CN=CC=C1	6108	OC(=O)C1=CC=C(C=C1)[N+](=O)[O-]	Wicker, J. G. P., Crowley, L. M., Robshaw, O., Little, E. J., Stokes, S. P., Cooper, R. I., & Lawrence, S. E. (2017). Will they co-crystallize? Crystengcomm, 19(36), 5336-5340. doi:10.1039/c7ce00587c
761	938	OC(=O)C1=CN=CC=C1	68000	NC(=O)C1=CC(=CC=C1)F	Wicker, J. G. P., Crowley, L. M., Robshaw, O., Little, E. J., Stokes, S. P., Cooper, R. I., & Lawrence, S. E. (2017). Will they co-crystallize? Crystengcomm, 19(36), 5336-5340. doi:10.1039/c7ce00587c
762	938	OC(=O)C1=CN=CC=C1	11876	NC(=O)C1=CC=CC=C1[N+](=O)[O-]	Wicker, J. G. P., Crowley, L. M., Robshaw, O., Little, E. J., Stokes, S. P., Cooper, R. I., & Lawrence, S. E. (2017). Will they co-crystallize? Crystengcomm, 19(36), 5336-5340. doi:10.1039/c7ce00587c
763	938	OC(=O)C1=CN=CC=C1	6942	NC(=O)C1=CC=CC=C1N	Wicker, J. G. P., Crowley, L. M., Robshaw, O., Little, E. J., Stokes, S. P., Cooper, R. I., & Lawrence, S. E. (2017). Will they co-crystallize? Crystengcomm, 19(36), 5336-5340. doi:10.1039/c7ce00587c
764	938	OC(=O)C1=CN=CC=C1	7418	CC1=CC(=CC=C1)C(O)=O	Wicker, J. G. P., Crowley, L. M., Robshaw, O., Little, E. J., Stokes, S. P., Cooper, R. I., & Lawrence, S. E. (2017). Will they co-crystallize? Crystengcomm, 19(36), 5336-5340. doi:10.1039/c7ce00587c
765	938	OC(=O)C1=CN=CC=C1	8497	OC(=O)C1=CC(=CC=C1)[N+](=O)[O-]	Wicker, J. G. P., Crowley, L. M., Robshaw, O., Little, E. J., Stokes, S. P., Cooper, R. I., & Lawrence, S. E. (2017). Will they co-crystallize? Crystengcomm, 19(36), 5336-5340. doi:10.1039/c7ce00587c
766	938	OC(=O)C1=CN=CC=C1	135	OC(=O)C1=CC=C(O)C=C1	Wicker, J. G. P., Crowley, L. M., Robshaw, O., Little, E. J., Stokes, S. P., Cooper, R. I., & Lawrence, S. E. (2017). Will they co-crystallize? Crystengcomm, 19(36), 5336-5340. doi:10.1039/c7ce00587c
767	938	OC(=O)C1=CN=CC=C1	11461	COC1=CC=CC(=C1)C(O)=O	Wicker, J. G. P., Crowley, L. M., Robshaw, O., Little, E. J., Stokes, S. P., Cooper, R. I., & Lawrence, S. E. (2017). Will they co-crystallize? Crystengcomm, 19(36), 5336-5340. doi:10.1039/c7ce00587c
768	938	OC(=O)C1=CN=CC=C1	9973	OC(=O)C1=CC=C(F)C=C1	Wicker, J. G. P., Crowley, L. M., Robshaw, O., Little, E. J., Stokes, S. P., Cooper, R. I., & Lawrence, S. E. (2017). Will they co-crystallize? Crystengcomm, 19(36), 5336-5340. doi:10.1039/c7ce00587c
769	938	OC(=O)C1=CN=CC=C1	7470	CC1=CC=C(C=C1)C(O)=O	Wicker, J. G. P., Crowley, L. M., Robshaw, O., Little, E. J., Stokes, S. P., Cooper, R. I., & Lawrence, S. E. (2017). Will they co-crystallize? Crystengcomm, 19(36), 5336-5340. doi:10.1039/c7ce00587c
770	444972	OC(=O)C=CC(O)=O	11370	COC1=CC=CC=C1C(O)=O	Wicker, J. G. P., Crowley, L. M., Robshaw, O., Little, E. J., Stokes, S. P., Cooper, R. I., & Lawrence, S. E. (2017). Will they co-crystallize? Crystengcomm, 19(36), 5336-5340. doi:10.1039/c7ce00587c
771	444972	OC(=O)C=CC(O)=O	12091	NC(=O)C1=CC=C(C=C1)[N+](=O)[O-]	Wicker, J. G. P., Crowley, L. M., Robshaw, O., Little, E. J., Stokes, S. P., Cooper, R. I., & Lawrence, S. E. (2017). Will they co-crystallize? Crystengcomm, 19(36), 5336-5340. doi:10.1039/c7ce00587c
772	444972	OC(=O)C=CC(O)=O	9968	OC(=O)C1=CC(=CC=C1)F	Wicker, J. G. P., Crowley, L. M., Robshaw, O., Little, E. J., Stokes, S. P., Cooper, R. I., & Lawrence, S. E. (2017). Will they co-crystallize? Crystengcomm, 19(36), 5336-5340. doi:10.1039/c7ce00587c
773	444972	OC(=O)C=CC(O)=O	227	NC1=CC=CC=C1C(O)=O	Wicker, J. G. P., Crowley, L. M., Robshaw, O., Little, E. J., Stokes, S. P., Cooper, R. I., & Lawrence, S. E. (2017). Will they co-crystallize? Crystengcomm, 19(36), 5336-5340. doi:10.1039/c7ce00587c
774	444972	OC(=O)C=CC(O)=O	7478	COC1=CC=C(C=C1)C(O)=O	Wicker, J. G. P., Crowley, L. M., Robshaw, O., Little, E. J., Stokes, S. P., Cooper, R. I., & Lawrence, S. E. (2017). Will they co-crystallize? Crystengcomm, 19(36), 5336-5340. doi:10.1039/c7ce00587c
775	444972	OC(=O)C=CC(O)=O	10704	CC1=CC=CC=C1C(N)=O	Wicker, J. G. P., Crowley, L. M., Robshaw, O., Little, E. J., Stokes, S. P., Cooper, R. I., & Lawrence, S. E. (2017). Will they co-crystallize? Crystengcomm, 19(36), 5336-5340. doi:10.1039/c7ce00587c
776	444972	OC(=O)C=CC(O)=O	338	OC(=O)C1=CC=CC=C1O	Wicker, J. G. P., Crowley, L. M., Robshaw, O., Little, E. J., Stokes, S. P., Cooper, R. I., & Lawrence, S. E. (2017). Will they co-crystallize? Crystengcomm, 19(36), 5336-5340. doi:10.1039/c7ce00587c
777	444972	OC(=O)C=CC(O)=O	978	NC1=CC=C(C=C1)C(O)=O	Wicker, J. G. P., Crowley, L. M., Robshaw, O., Little, E. J., Stokes, S. P., Cooper, R. I., & Lawrence, S. E. (2017). Will they co-crystallize? Crystengcomm, 19(36), 5336-5340. doi:10.1039/c7ce00587c
778	444972	OC(=O)C=CC(O)=O	5147	NC(=O)C1=CC=CC=C1O	Wicker, J. G. P., Crowley, L. M., Robshaw, O., Little, E. J., Stokes, S. P., Cooper, R. I., & Lawrence, S. E. (2017). Will they co-crystallize? Crystengcomm, 19(36), 5336-5340. doi:10.1039/c7ce00587c
779	444972	OC(=O)C=CC(O)=O	6108	OC(=O)C1=CC=C(C=C1)[N+](=O)[O-]	Wicker, J. G. P., Crowley, L. M., Robshaw, O., Little, E. J., Stokes, S. P., Cooper, R. I., & Lawrence, S. E. (2017). Will they co-crystallize? Crystengcomm, 19(36), 5336-5340. doi:10.1039/c7ce00587c
780	444972	OC(=O)C=CC(O)=O	11876	NC(=O)C1=CC=CC=C1[N+](=O)[O-]	Wicker, J. G. P., Crowley, L. M., Robshaw, O., Little, E. J., Stokes, S. P., Cooper, R. I., & Lawrence, S. E. (2017). Will they co-crystallize? Crystengcomm, 19(36), 5336-5340. doi:10.1039/c7ce00587c
781	444972	OC(=O)C=CC(O)=O	7418	CC1=CC(=CC=C1)C(O)=O	Wicker, J. G. P., Crowley, L. M., Robshaw, O., Little, E. J., Stokes, S. P., Cooper, R. I., & Lawrence, S. E. (2017). Will they co-crystallize? Crystengcomm, 19(36), 5336-5340. doi:10.1039/c7ce00587c
782	444972	OC(=O)C=CC(O)=O	9935	OC(=O)C1=CC=CC=C1F	Wicker, J. G. P., Crowley, L. M., Robshaw, O., Little, E. J., Stokes, S. P., Cooper, R. I., & Lawrence, S. E. (2017). Will they co-crystallize? Crystengcomm, 19(36), 5336-5340. doi:10.1039/c7ce00587c
783	444972	OC(=O)C=CC(O)=O	8497	OC(=O)C1=CC(=CC=C1)[N+](=O)[O-]	Wicker, J. G. P., Crowley, L. M., Robshaw, O., Little, E. J., Stokes, S. P., Cooper, R. I., & Lawrence, S. E. (2017). Will they co-crystallize? Crystengcomm, 19(36), 5336-5340. doi:10.1039/c7ce00587c
784	444972	OC(=O)C=CC(O)=O	135	OC(=O)C1=CC=C(O)C=C1	Wicker, J. G. P., Crowley, L. M., Robshaw, O., Little, E. J., Stokes, S. P., Cooper, R. I., & Lawrence, S. E. (2017). Will they co-crystallize? Crystengcomm, 19(36), 5336-5340. doi:10.1039/c7ce00587c
785	444972	OC(=O)C=CC(O)=O	11461	COC1=CC=CC(=C1)C(O)=O	Wicker, J. G. P., Crowley, L. M., Robshaw, O., Little, E. J., Stokes, S. P., Cooper, R. I., & Lawrence, S. E. (2017). Will they co-crystallize? Crystengcomm, 19(36), 5336-5340. doi:10.1039/c7ce00587c
786	444972	OC(=O)C=CC(O)=O	9973	OC(=O)C1=CC=C(F)C=C1	Wicker, J. G. P., Crowley, L. M., Robshaw, O., Little, E. J., Stokes, S. P., Cooper, R. I., & Lawrence, S. E. (2017). Will they co-crystallize? Crystengcomm, 19(36), 5336-5340. doi:10.1039/c7ce00587c
787	444972	OC(=O)C=CC(O)=O	7470	CC1=CC=C(C=C1)C(O)=O	Wicker, J. G. P., Crowley, L. M., Robshaw, O., Little, E. J., Stokes, S. P., Cooper, R. I., & Lawrence, S. E. (2017). Will they co-crystallize? Crystengcomm, 19(36), 5336-5340. doi:10.1039/c7ce00587c
788	444972	OC(=O)C=CC(O)=O	11087	OC(=O)C1=CC=CC=C1[N+](=O)[O-]	Wicker, J. G. P., Crowley, L. M., Robshaw, O., Little, E. J., Stokes, S. P., Cooper, R. I., & Lawrence, S. E. (2017). Will they co-crystallize? Crystengcomm, 19(36), 5336-5340. doi:10.1039/c7ce00587c
789	2519	CN1C=NC2=C1C(=O)N(C)C(=O)N2C	1645	NC(=O)C1=CC(=CC=C1)N	Wicker, J. G. P., Crowley, L. M., Robshaw, O., Little, E. J., Stokes, S. P., Cooper, R. I., & Lawrence, S. E. (2017). Will they co-crystallize? Crystengcomm, 19(36), 5336-5340. doi:10.1039/c7ce00587c
790	2519	CN1C=NC2=C1C(=O)N(C)C(=O)N2C	76079	NC(=O)C1=CC=C(N)C=C1	Wicker, J. G. P., Crowley, L. M., Robshaw, O., Little, E. J., Stokes, S. P., Cooper, R. I., & Lawrence, S. E. (2017). Will they co-crystallize? Crystengcomm, 19(36), 5336-5340. doi:10.1039/c7ce00587c
791	2519	CN1C=NC2=C1C(=O)N(C)C(=O)N2C	98487	COC1=CC=CC(=C1)C(N)=O	Wicker, J. G. P., Crowley, L. M., Robshaw, O., Little, E. J., Stokes, S. P., Cooper, R. I., & Lawrence, S. E. (2017). Will they co-crystallize? Crystengcomm, 19(36), 5336-5340. doi:10.1039/c7ce00587c
792	2519	CN1C=NC2=C1C(=O)N(C)C(=O)N2C	69274	CC1=CC=C(C=C1)C(N)=O	Wicker, J. G. P., Crowley, L. M., Robshaw, O., Little, E. J., Stokes, S. P., Cooper, R. I., & Lawrence, S. E. (2017). Will they co-crystallize? Crystengcomm, 19(36), 5336-5340. doi:10.1039/c7ce00587c
793	2519	CN1C=NC2=C1C(=O)N(C)C(=O)N2C	75540	COC1=CC=CC=C1C(N)=O	Wicker, J. G. P., Crowley, L. M., Robshaw, O., Little, E. J., Stokes, S. P., Cooper, R. I., & Lawrence, S. E. (2017). Will they co-crystallize? Crystengcomm, 19(36), 5336-5340. doi:10.1039/c7ce00587c
794	2519	CN1C=NC2=C1C(=O)N(C)C(=O)N2C	7478	COC1=CC=C(C=C1)C(O)=O	Wicker, J. G. P., Crowley, L. M., Robshaw, O., Little, E. J., Stokes, S. P., Cooper, R. I., & Lawrence, S. E. (2017). Will they co-crystallize? Crystengcomm, 19(36), 5336-5340. doi:10.1039/c7ce00587c
795	2519	CN1C=NC2=C1C(=O)N(C)C(=O)N2C	10704	CC1=CC=CC=C1C(N)=O	Wicker, J. G. P., Crowley, L. M., Robshaw, O., Little, E. J., Stokes, S. P., Cooper, R. I., & Lawrence, S. E. (2017). Will they co-crystallize? Crystengcomm, 19(36), 5336-5340. doi:10.1039/c7ce00587c
796	2519	CN1C=NC2=C1C(=O)N(C)C(=O)N2C	978	NC1=CC=C(C=C1)C(O)=O	Wicker, J. G. P., Crowley, L. M., Robshaw, O., Little, E. J., Stokes, S. P., Cooper, R. I., & Lawrence, S. E. (2017). Will they co-crystallize? Crystengcomm, 19(36), 5336-5340. doi:10.1039/c7ce00587c
797	2519	CN1C=NC2=C1C(=O)N(C)C(=O)N2C	7419	NC1=CC=CC(=C1)C(O)=O	Wicker, J. G. P., Crowley, L. M., Robshaw, O., Little, E. J., Stokes, S. P., Cooper, R. I., & Lawrence, S. E. (2017). Will they co-crystallize? Crystengcomm, 19(36), 5336-5340. doi:10.1039/c7ce00587c
798	2519	CN1C=NC2=C1C(=O)N(C)C(=O)N2C	71572	NC(=O)C1=CC=C(F)C=C1	Wicker, J. G. P., Crowley, L. M., Robshaw, O., Little, E. J., Stokes, S. P., Cooper, R. I., & Lawrence, S. E. (2017). Will they co-crystallize? Crystengcomm, 19(36), 5336-5340. doi:10.1039/c7ce00587c
799	2519	CN1C=NC2=C1C(=O)N(C)C(=O)N2C	69253	CC1=CC(=CC=C1)C(N)=O	Wicker, J. G. P., Crowley, L. M., Robshaw, O., Little, E. J., Stokes, S. P., Cooper, R. I., & Lawrence, S. E. (2017). Will they co-crystallize? Crystengcomm, 19(36), 5336-5340. doi:10.1039/c7ce00587c
800	2519	CN1C=NC2=C1C(=O)N(C)C(=O)N2C	6108	OC(=O)C1=CC=C(C=C1)[N+](=O)[O-]	Wicker, J. G. P., Crowley, L. M., Robshaw, O., Little, E. J., Stokes, S. P., Cooper, R. I., & Lawrence, S. E. (2017). Will they co-crystallize? Crystengcomm, 19(36), 5336-5340. doi:10.1039/c7ce00587c
801	2519	CN1C=NC2=C1C(=O)N(C)C(=O)N2C	11876	NC(=O)C1=CC=CC=C1[N+](=O)[O-]	Wicker, J. G. P., Crowley, L. M., Robshaw, O., Little, E. J., Stokes, S. P., Cooper, R. I., & Lawrence, S. E. (2017). Will they co-crystallize? Crystengcomm, 19(36), 5336-5340. doi:10.1039/c7ce00587c
802	2519	CN1C=NC2=C1C(=O)N(C)C(=O)N2C	9973	OC(=O)C1=CC=C(F)C=C1	Wicker, J. G. P., Crowley, L. M., Robshaw, O., Little, E. J., Stokes, S. P., Cooper, R. I., & Lawrence, S. E. (2017). Will they co-crystallize? Crystengcomm, 19(36), 5336-5340. doi:10.1039/c7ce00587c
803	2519	CN1C=NC2=C1C(=O)N(C)C(=O)N2C	7470	CC1=CC=C(C=C1)C(O)=O	Wicker, J. G. P., Crowley, L. M., Robshaw, O., Little, E. J., Stokes, S. P., Cooper, R. I., & Lawrence, S. E. (2017). Will they co-crystallize? Crystengcomm, 19(36), 5336-5340. doi:10.1039/c7ce00587c
804	8096	OC(=O)CCSCCC(O)=O	11370	COC1=CC=CC=C1C(O)=O	Wicker, J. G. P., Crowley, L. M., Robshaw, O., Little, E. J., Stokes, S. P., Cooper, R. I., & Lawrence, S. E. (2017). Will they co-crystallize? Crystengcomm, 19(36), 5336-5340. doi:10.1039/c7ce00587c
805	8096	OC(=O)CCSCCC(O)=O	65052	NC(=O)C1=CC=C(O)C=C1	Wicker, J. G. P., Crowley, L. M., Robshaw, O., Little, E. J., Stokes, S. P., Cooper, R. I., & Lawrence, S. E. (2017). Will they co-crystallize? Crystengcomm, 19(36), 5336-5340. doi:10.1039/c7ce00587c
806	8096	OC(=O)CCSCCC(O)=O	9968	OC(=O)C1=CC(=CC=C1)F	Wicker, J. G. P., Crowley, L. M., Robshaw, O., Little, E. J., Stokes, S. P., Cooper, R. I., & Lawrence, S. E. (2017). Will they co-crystallize? Crystengcomm, 19(36), 5336-5340. doi:10.1039/c7ce00587c
807	8096	OC(=O)CCSCCC(O)=O	1645	NC(=O)C1=CC(=CC=C1)N	Wicker, J. G. P., Crowley, L. M., Robshaw, O., Little, E. J., Stokes, S. P., Cooper, R. I., & Lawrence, S. E. (2017). Will they co-crystallize? Crystengcomm, 19(36), 5336-5340. doi:10.1039/c7ce00587c
808	8096	OC(=O)CCSCCC(O)=O	76079	NC(=O)C1=CC=C(N)C=C1	Wicker, J. G. P., Crowley, L. M., Robshaw, O., Little, E. J., Stokes, S. P., Cooper, R. I., & Lawrence, S. E. (2017). Will they co-crystallize? Crystengcomm, 19(36), 5336-5340. doi:10.1039/c7ce00587c
809	8096	OC(=O)CCSCCC(O)=O	227	NC1=CC=CC=C1C(O)=O	Wicker, J. G. P., Crowley, L. M., Robshaw, O., Little, E. J., Stokes, S. P., Cooper, R. I., & Lawrence, S. E. (2017). Will they co-crystallize? Crystengcomm, 19(36), 5336-5340. doi:10.1039/c7ce00587c
810	8096	OC(=O)CCSCCC(O)=O	75540	COC1=CC=CC=C1C(N)=O	Wicker, J. G. P., Crowley, L. M., Robshaw, O., Little, E. J., Stokes, S. P., Cooper, R. I., & Lawrence, S. E. (2017). Will they co-crystallize? Crystengcomm, 19(36), 5336-5340. doi:10.1039/c7ce00587c
811	8096	OC(=O)CCSCCC(O)=O	7478	COC1=CC=C(C=C1)C(O)=O	Wicker, J. G. P., Crowley, L. M., Robshaw, O., Little, E. J., Stokes, S. P., Cooper, R. I., & Lawrence, S. E. (2017). Will they co-crystallize? Crystengcomm, 19(36), 5336-5340. doi:10.1039/c7ce00587c
812	8096	OC(=O)CCSCCC(O)=O	10704	CC1=CC=CC=C1C(N)=O	Wicker, J. G. P., Crowley, L. M., Robshaw, O., Little, E. J., Stokes, S. P., Cooper, R. I., & Lawrence, S. E. (2017). Will they co-crystallize? Crystengcomm, 19(36), 5336-5340. doi:10.1039/c7ce00587c
813	8096	OC(=O)CCSCCC(O)=O	338	OC(=O)C1=CC=CC=C1O	Wicker, J. G. P., Crowley, L. M., Robshaw, O., Little, E. J., Stokes, S. P., Cooper, R. I., & Lawrence, S. E. (2017). Will they co-crystallize? Crystengcomm, 19(36), 5336-5340. doi:10.1039/c7ce00587c
814	8096	OC(=O)CCSCCC(O)=O	978	NC1=CC=C(C=C1)C(O)=O	Wicker, J. G. P., Crowley, L. M., Robshaw, O., Little, E. J., Stokes, S. P., Cooper, R. I., & Lawrence, S. E. (2017). Will they co-crystallize? Crystengcomm, 19(36), 5336-5340. doi:10.1039/c7ce00587c
815	8096	OC(=O)CCSCCC(O)=O	7419	NC1=CC=CC(=C1)C(O)=O	Wicker, J. G. P., Crowley, L. M., Robshaw, O., Little, E. J., Stokes, S. P., Cooper, R. I., & Lawrence, S. E. (2017). Will they co-crystallize? Crystengcomm, 19(36), 5336-5340. doi:10.1039/c7ce00587c
816	8096	OC(=O)CCSCCC(O)=O	5147	NC(=O)C1=CC=CC=C1O	Wicker, J. G. P., Crowley, L. M., Robshaw, O., Little, E. J., Stokes, S. P., Cooper, R. I., & Lawrence, S. E. (2017). Will they co-crystallize? Crystengcomm, 19(36), 5336-5340. doi:10.1039/c7ce00587c
817	8096	OC(=O)CCSCCC(O)=O	12576	NC(=O)C1=CC(=CC=C1)[N+](=O)[O-]	Wicker, J. G. P., Crowley, L. M., Robshaw, O., Little, E. J., Stokes, S. P., Cooper, R. I., & Lawrence, S. E. (2017). Will they co-crystallize? Crystengcomm, 19(36), 5336-5340. doi:10.1039/c7ce00587c
818	8096	OC(=O)CCSCCC(O)=O	6108	OC(=O)C1=CC=C(C=C1)[N+](=O)[O-]	Wicker, J. G. P., Crowley, L. M., Robshaw, O., Little, E. J., Stokes, S. P., Cooper, R. I., & Lawrence, S. E. (2017). Will they co-crystallize? Crystengcomm, 19(36), 5336-5340. doi:10.1039/c7ce00587c
819	8096	OC(=O)CCSCCC(O)=O	68000	NC(=O)C1=CC(=CC=C1)F	Wicker, J. G. P., Crowley, L. M., Robshaw, O., Little, E. J., Stokes, S. P., Cooper, R. I., & Lawrence, S. E. (2017). Will they co-crystallize? Crystengcomm, 19(36), 5336-5340. doi:10.1039/c7ce00587c
820	8096	OC(=O)CCSCCC(O)=O	11876	NC(=O)C1=CC=CC=C1[N+](=O)[O-]	Wicker, J. G. P., Crowley, L. M., Robshaw, O., Little, E. J., Stokes, S. P., Cooper, R. I., & Lawrence, S. E. (2017). Will they co-crystallize? Crystengcomm, 19(36), 5336-5340. doi:10.1039/c7ce00587c
821	8096	OC(=O)CCSCCC(O)=O	7418	CC1=CC(=CC=C1)C(O)=O	Wicker, J. G. P., Crowley, L. M., Robshaw, O., Little, E. J., Stokes, S. P., Cooper, R. I., & Lawrence, S. E. (2017). Will they co-crystallize? Crystengcomm, 19(36), 5336-5340. doi:10.1039/c7ce00587c
822	8096	OC(=O)CCSCCC(O)=O	8497	OC(=O)C1=CC(=CC=C1)[N+](=O)[O-]	Wicker, J. G. P., Crowley, L. M., Robshaw, O., Little, E. J., Stokes, S. P., Cooper, R. I., & Lawrence, S. E. (2017). Will they co-crystallize? Crystengcomm, 19(36), 5336-5340. doi:10.1039/c7ce00587c
823	8096	OC(=O)CCSCCC(O)=O	135	OC(=O)C1=CC=C(O)C=C1	Wicker, J. G. P., Crowley, L. M., Robshaw, O., Little, E. J., Stokes, S. P., Cooper, R. I., & Lawrence, S. E. (2017). Will they co-crystallize? Crystengcomm, 19(36), 5336-5340. doi:10.1039/c7ce00587c
824	8096	OC(=O)CCSCCC(O)=O	11461	COC1=CC=CC(=C1)C(O)=O	Wicker, J. G. P., Crowley, L. M., Robshaw, O., Little, E. J., Stokes, S. P., Cooper, R. I., & Lawrence, S. E. (2017). Will they co-crystallize? Crystengcomm, 19(36), 5336-5340. doi:10.1039/c7ce00587c
825	8096	OC(=O)CCSCCC(O)=O	9973	OC(=O)C1=CC=C(F)C=C1	Wicker, J. G. P., Crowley, L. M., Robshaw, O., Little, E. J., Stokes, S. P., Cooper, R. I., & Lawrence, S. E. (2017). Will they co-crystallize? Crystengcomm, 19(36), 5336-5340. doi:10.1039/c7ce00587c
826	8096	OC(=O)CCSCCC(O)=O	7470	CC1=CC=C(C=C1)C(O)=O	Wicker, J. G. P., Crowley, L. M., Robshaw, O., Little, E. J., Stokes, S. P., Cooper, R. I., & Lawrence, S. E. (2017). Will they co-crystallize? Crystengcomm, 19(36), 5336-5340. doi:10.1039/c7ce00587c
827	8096	OC(=O)CCSCCC(O)=O	11087	OC(=O)C1=CC=CC=C1[N+](=O)[O-]	Wicker, J. G. P., Crowley, L. M., Robshaw, O., Little, E. J., Stokes, S. P., Cooper, R. I., & Lawrence, S. E. (2017). Will they co-crystallize? Crystengcomm, 19(36), 5336-5340. doi:10.1039/c7ce00587c
828	11107	C1=NC=CC(=C1)C1=CC=NC=C1	9968	OC(=O)C1=CC(=CC=C1)F	Wicker, J. G. P., Crowley, L. M., Robshaw, O., Little, E. J., Stokes, S. P., Cooper, R. I., & Lawrence, S. E. (2017). Will they co-crystallize? Crystengcomm, 19(36), 5336-5340. doi:10.1039/c7ce00587c
829	11107	C1=NC=CC(=C1)C1=CC=NC=C1	98487	COC1=CC=CC(=C1)C(N)=O	Wicker, J. G. P., Crowley, L. M., Robshaw, O., Little, E. J., Stokes, S. P., Cooper, R. I., & Lawrence, S. E. (2017). Will they co-crystallize? Crystengcomm, 19(36), 5336-5340. doi:10.1039/c7ce00587c
830	11107	C1=NC=CC(=C1)C1=CC=NC=C1	69274	CC1=CC=C(C=C1)C(N)=O	Wicker, J. G. P., Crowley, L. M., Robshaw, O., Little, E. J., Stokes, S. P., Cooper, R. I., & Lawrence, S. E. (2017). Will they co-crystallize? Crystengcomm, 19(36), 5336-5340. doi:10.1039/c7ce00587c
831	11107	C1=NC=CC(=C1)C1=CC=NC=C1	10704	CC1=CC=CC=C1C(N)=O	Wicker, J. G. P., Crowley, L. M., Robshaw, O., Little, E. J., Stokes, S. P., Cooper, R. I., & Lawrence, S. E. (2017). Will they co-crystallize? Crystengcomm, 19(36), 5336-5340. doi:10.1039/c7ce00587c
832	11107	C1=NC=CC(=C1)C1=CC=NC=C1	8373	CC1=CC=CC=C1C(O)=O	Wicker, J. G. P., Crowley, L. M., Robshaw, O., Little, E. J., Stokes, S. P., Cooper, R. I., & Lawrence, S. E. (2017). Will they co-crystallize? Crystengcomm, 19(36), 5336-5340. doi:10.1039/c7ce00587c
833	11107	C1=NC=CC(=C1)C1=CC=NC=C1	9973	OC(=O)C1=CC=C(F)C=C1	Wicker, J. G. P., Crowley, L. M., Robshaw, O., Little, E. J., Stokes, S. P., Cooper, R. I., & Lawrence, S. E. (2017). Will they co-crystallize? Crystengcomm, 19(36), 5336-5340. doi:10.1039/c7ce00587c
834	493570	CC1=CC2=C(C=C1C)N(CC(O)C(O)C(O)CO)C1=NC(=O)NC(=O)C1=N2	11370	COC1=CC=CC=C1C(O)=O	Wicker, J. G. P., Crowley, L. M., Robshaw, O., Little, E. J., Stokes, S. P., Cooper, R. I., & Lawrence, S. E. (2017). Will they co-crystallize? Crystengcomm, 19(36), 5336-5340. doi:10.1039/c7ce00587c
835	493570	CC1=CC2=C(C=C1C)N(CC(O)C(O)C(O)CO)C1=NC(=O)NC(=O)C1=N2	12091	NC(=O)C1=CC=C(C=C1)[N+](=O)[O-]	Wicker, J. G. P., Crowley, L. M., Robshaw, O., Little, E. J., Stokes, S. P., Cooper, R. I., & Lawrence, S. E. (2017). Will they co-crystallize? Crystengcomm, 19(36), 5336-5340. doi:10.1039/c7ce00587c
836	493570	CC1=CC2=C(C=C1C)N(CC(O)C(O)C(O)CO)C1=NC(=O)NC(=O)C1=N2	65052	NC(=O)C1=CC=C(O)C=C1	Wicker, J. G. P., Crowley, L. M., Robshaw, O., Little, E. J., Stokes, S. P., Cooper, R. I., & Lawrence, S. E. (2017). Will they co-crystallize? Crystengcomm, 19(36), 5336-5340. doi:10.1039/c7ce00587c
837	493570	CC1=CC2=C(C=C1C)N(CC(O)C(O)C(O)CO)C1=NC(=O)NC(=O)C1=N2	9968	OC(=O)C1=CC(=CC=C1)F	Wicker, J. G. P., Crowley, L. M., Robshaw, O., Little, E. J., Stokes, S. P., Cooper, R. I., & Lawrence, S. E. (2017). Will they co-crystallize? Crystengcomm, 19(36), 5336-5340. doi:10.1039/c7ce00587c
838	493570	CC1=CC2=C(C=C1C)N(CC(O)C(O)C(O)CO)C1=NC(=O)NC(=O)C1=N2	1645	NC(=O)C1=CC(=CC=C1)N	Wicker, J. G. P., Crowley, L. M., Robshaw, O., Little, E. J., Stokes, S. P., Cooper, R. I., & Lawrence, S. E. (2017). Will they co-crystallize? Crystengcomm, 19(36), 5336-5340. doi:10.1039/c7ce00587c
839	493570	CC1=CC2=C(C=C1C)N(CC(O)C(O)C(O)CO)C1=NC(=O)NC(=O)C1=N2	76079	NC(=O)C1=CC=C(N)C=C1	Wicker, J. G. P., Crowley, L. M., Robshaw, O., Little, E. J., Stokes, S. P., Cooper, R. I., & Lawrence, S. E. (2017). Will they co-crystallize? Crystengcomm, 19(36), 5336-5340. doi:10.1039/c7ce00587c
840	493570	CC1=CC2=C(C=C1C)N(CC(O)C(O)C(O)CO)C1=NC(=O)NC(=O)C1=N2	98487	COC1=CC=CC(=C1)C(N)=O	Wicker, J. G. P., Crowley, L. M., Robshaw, O., Little, E. J., Stokes, S. P., Cooper, R. I., & Lawrence, S. E. (2017). Will they co-crystallize? Crystengcomm, 19(36), 5336-5340. doi:10.1039/c7ce00587c
841	493570	CC1=CC2=C(C=C1C)N(CC(O)C(O)C(O)CO)C1=NC(=O)NC(=O)C1=N2	69274	CC1=CC=C(C=C1)C(N)=O	Wicker, J. G. P., Crowley, L. M., Robshaw, O., Little, E. J., Stokes, S. P., Cooper, R. I., & Lawrence, S. E. (2017). Will they co-crystallize? Crystengcomm, 19(36), 5336-5340. doi:10.1039/c7ce00587c
842	493570	CC1=CC2=C(C=C1C)N(CC(O)C(O)C(O)CO)C1=NC(=O)NC(=O)C1=N2	227	NC1=CC=CC=C1C(O)=O	Wicker, J. G. P., Crowley, L. M., Robshaw, O., Little, E. J., Stokes, S. P., Cooper, R. I., & Lawrence, S. E. (2017). Will they co-crystallize? Crystengcomm, 19(36), 5336-5340. doi:10.1039/c7ce00587c
843	493570	CC1=CC2=C(C=C1C)N(CC(O)C(O)C(O)CO)C1=NC(=O)NC(=O)C1=N2	75540	COC1=CC=CC=C1C(N)=O	Wicker, J. G. P., Crowley, L. M., Robshaw, O., Little, E. J., Stokes, S. P., Cooper, R. I., & Lawrence, S. E. (2017). Will they co-crystallize? Crystengcomm, 19(36), 5336-5340. doi:10.1039/c7ce00587c
844	493570	CC1=CC2=C(C=C1C)N(CC(O)C(O)C(O)CO)C1=NC(=O)NC(=O)C1=N2	7478	COC1=CC=C(C=C1)C(O)=O	Wicker, J. G. P., Crowley, L. M., Robshaw, O., Little, E. J., Stokes, S. P., Cooper, R. I., & Lawrence, S. E. (2017). Will they co-crystallize? Crystengcomm, 19(36), 5336-5340. doi:10.1039/c7ce00587c
845	493570	CC1=CC2=C(C=C1C)N(CC(O)C(O)C(O)CO)C1=NC(=O)NC(=O)C1=N2	10704	CC1=CC=CC=C1C(N)=O	Wicker, J. G. P., Crowley, L. M., Robshaw, O., Little, E. J., Stokes, S. P., Cooper, R. I., & Lawrence, S. E. (2017). Will they co-crystallize? Crystengcomm, 19(36), 5336-5340. doi:10.1039/c7ce00587c
846	493570	CC1=CC2=C(C=C1C)N(CC(O)C(O)C(O)CO)C1=NC(=O)NC(=O)C1=N2	338	OC(=O)C1=CC=CC=C1O	Wicker, J. G. P., Crowley, L. M., Robshaw, O., Little, E. J., Stokes, S. P., Cooper, R. I., & Lawrence, S. E. (2017). Will they co-crystallize? Crystengcomm, 19(36), 5336-5340. doi:10.1039/c7ce00587c
847	493570	CC1=CC2=C(C=C1C)N(CC(O)C(O)C(O)CO)C1=NC(=O)NC(=O)C1=N2	978	NC1=CC=C(C=C1)C(O)=O	Wicker, J. G. P., Crowley, L. M., Robshaw, O., Little, E. J., Stokes, S. P., Cooper, R. I., & Lawrence, S. E. (2017). Will they co-crystallize? Crystengcomm, 19(36), 5336-5340. doi:10.1039/c7ce00587c
848	493570	CC1=CC2=C(C=C1C)N(CC(O)C(O)C(O)CO)C1=NC(=O)NC(=O)C1=N2	7419	NC1=CC=CC(=C1)C(O)=O	Wicker, J. G. P., Crowley, L. M., Robshaw, O., Little, E. J., Stokes, S. P., Cooper, R. I., & Lawrence, S. E. (2017). Will they co-crystallize? Crystengcomm, 19(36), 5336-5340. doi:10.1039/c7ce00587c
849	493570	CC1=CC2=C(C=C1C)N(CC(O)C(O)C(O)CO)C1=NC(=O)NC(=O)C1=N2	5147	NC(=O)C1=CC=CC=C1O	Wicker, J. G. P., Crowley, L. M., Robshaw, O., Little, E. J., Stokes, S. P., Cooper, R. I., & Lawrence, S. E. (2017). Will they co-crystallize? Crystengcomm, 19(36), 5336-5340. doi:10.1039/c7ce00587c
850	493570	CC1=CC2=C(C=C1C)N(CC(O)C(O)C(O)CO)C1=NC(=O)NC(=O)C1=N2	71572	NC(=O)C1=CC=C(F)C=C1	Wicker, J. G. P., Crowley, L. M., Robshaw, O., Little, E. J., Stokes, S. P., Cooper, R. I., & Lawrence, S. E. (2017). Will they co-crystallize? Crystengcomm, 19(36), 5336-5340. doi:10.1039/c7ce00587c
851	493570	CC1=CC2=C(C=C1C)N(CC(O)C(O)C(O)CO)C1=NC(=O)NC(=O)C1=N2	76959	COC1=CC=C(C=C1)C(N)=O	Wicker, J. G. P., Crowley, L. M., Robshaw, O., Little, E. J., Stokes, S. P., Cooper, R. I., & Lawrence, S. E. (2017). Will they co-crystallize? Crystengcomm, 19(36), 5336-5340. doi:10.1039/c7ce00587c
852	493570	CC1=CC2=C(C=C1C)N(CC(O)C(O)C(O)CO)C1=NC(=O)NC(=O)C1=N2	69253	CC1=CC(=CC=C1)C(N)=O	Wicker, J. G. P., Crowley, L. M., Robshaw, O., Little, E. J., Stokes, S. P., Cooper, R. I., & Lawrence, S. E. (2017). Will they co-crystallize? Crystengcomm, 19(36), 5336-5340. doi:10.1039/c7ce00587c
853	493570	CC1=CC2=C(C=C1C)N(CC(O)C(O)C(O)CO)C1=NC(=O)NC(=O)C1=N2	12576	NC(=O)C1=CC(=CC=C1)[N+](=O)[O-]	Wicker, J. G. P., Crowley, L. M., Robshaw, O., Little, E. J., Stokes, S. P., Cooper, R. I., & Lawrence, S. E. (2017). Will they co-crystallize? Crystengcomm, 19(36), 5336-5340. doi:10.1039/c7ce00587c
854	493570	CC1=CC2=C(C=C1C)N(CC(O)C(O)C(O)CO)C1=NC(=O)NC(=O)C1=N2	6108	OC(=O)C1=CC=C(C=C1)[N+](=O)[O-]	Wicker, J. G. P., Crowley, L. M., Robshaw, O., Little, E. J., Stokes, S. P., Cooper, R. I., & Lawrence, S. E. (2017). Will they co-crystallize? Crystengcomm, 19(36), 5336-5340. doi:10.1039/c7ce00587c
855	493570	CC1=CC2=C(C=C1C)N(CC(O)C(O)C(O)CO)C1=NC(=O)NC(=O)C1=N2	68000	NC(=O)C1=CC(=CC=C1)F	Wicker, J. G. P., Crowley, L. M., Robshaw, O., Little, E. J., Stokes, S. P., Cooper, R. I., & Lawrence, S. E. (2017). Will they co-crystallize? Crystengcomm, 19(36), 5336-5340. doi:10.1039/c7ce00587c
856	493570	CC1=CC2=C(C=C1C)N(CC(O)C(O)C(O)CO)C1=NC(=O)NC(=O)C1=N2	11876	NC(=O)C1=CC=CC=C1[N+](=O)[O-]	Wicker, J. G. P., Crowley, L. M., Robshaw, O., Little, E. J., Stokes, S. P., Cooper, R. I., & Lawrence, S. E. (2017). Will they co-crystallize? Crystengcomm, 19(36), 5336-5340. doi:10.1039/c7ce00587c
857	493570	CC1=CC2=C(C=C1C)N(CC(O)C(O)C(O)CO)C1=NC(=O)NC(=O)C1=N2	6942	NC(=O)C1=CC=CC=C1N	Wicker, J. G. P., Crowley, L. M., Robshaw, O., Little, E. J., Stokes, S. P., Cooper, R. I., & Lawrence, S. E. (2017). Will they co-crystallize? Crystengcomm, 19(36), 5336-5340. doi:10.1039/c7ce00587c
858	493570	CC1=CC2=C(C=C1C)N(CC(O)C(O)C(O)CO)C1=NC(=O)NC(=O)C1=N2	8373	CC1=CC=CC=C1C(O)=O	Wicker, J. G. P., Crowley, L. M., Robshaw, O., Little, E. J., Stokes, S. P., Cooper, R. I., & Lawrence, S. E. (2017). Will they co-crystallize? Crystengcomm, 19(36), 5336-5340. doi:10.1039/c7ce00587c
859	493570	CC1=CC2=C(C=C1C)N(CC(O)C(O)C(O)CO)C1=NC(=O)NC(=O)C1=N2	7418	CC1=CC(=CC=C1)C(O)=O	Wicker, J. G. P., Crowley, L. M., Robshaw, O., Little, E. J., Stokes, S. P., Cooper, R. I., & Lawrence, S. E. (2017). Will they co-crystallize? Crystengcomm, 19(36), 5336-5340. doi:10.1039/c7ce00587c
860	493570	CC1=CC2=C(C=C1C)N(CC(O)C(O)C(O)CO)C1=NC(=O)NC(=O)C1=N2	9935	OC(=O)C1=CC=CC=C1F	Wicker, J. G. P., Crowley, L. M., Robshaw, O., Little, E. J., Stokes, S. P., Cooper, R. I., & Lawrence, S. E. (2017). Will they co-crystallize? Crystengcomm, 19(36), 5336-5340. doi:10.1039/c7ce00587c
861	493570	CC1=CC2=C(C=C1C)N(CC(O)C(O)C(O)CO)C1=NC(=O)NC(=O)C1=N2	8497	OC(=O)C1=CC(=CC=C1)[N+](=O)[O-]	Wicker, J. G. P., Crowley, L. M., Robshaw, O., Little, E. J., Stokes, S. P., Cooper, R. I., & Lawrence, S. E. (2017). Will they co-crystallize? Crystengcomm, 19(36), 5336-5340. doi:10.1039/c7ce00587c
862	493570	CC1=CC2=C(C=C1C)N(CC(O)C(O)C(O)CO)C1=NC(=O)NC(=O)C1=N2	135	OC(=O)C1=CC=C(O)C=C1	Wicker, J. G. P., Crowley, L. M., Robshaw, O., Little, E. J., Stokes, S. P., Cooper, R. I., & Lawrence, S. E. (2017). Will they co-crystallize? Crystengcomm, 19(36), 5336-5340. doi:10.1039/c7ce00587c
863	493570	CC1=CC2=C(C=C1C)N(CC(O)C(O)C(O)CO)C1=NC(=O)NC(=O)C1=N2	11461	COC1=CC=CC(=C1)C(O)=O	Wicker, J. G. P., Crowley, L. M., Robshaw, O., Little, E. J., Stokes, S. P., Cooper, R. I., & Lawrence, S. E. (2017). Will they co-crystallize? Crystengcomm, 19(36), 5336-5340. doi:10.1039/c7ce00587c
864	493570	CC1=CC2=C(C=C1C)N(CC(O)C(O)C(O)CO)C1=NC(=O)NC(=O)C1=N2	7420	OC(=O)C1=CC(=CC=C1)O	Wicker, J. G. P., Crowley, L. M., Robshaw, O., Little, E. J., Stokes, S. P., Cooper, R. I., & Lawrence, S. E. (2017). Will they co-crystallize? Crystengcomm, 19(36), 5336-5340. doi:10.1039/c7ce00587c
865	493570	CC1=CC2=C(C=C1C)N(CC(O)C(O)C(O)CO)C1=NC(=O)NC(=O)C1=N2	7470	CC1=CC=C(C=C1)C(O)=O	Wicker, J. G. P., Crowley, L. M., Robshaw, O., Little, E. J., Stokes, S. P., Cooper, R. I., & Lawrence, S. E. (2017). Will they co-crystallize? Crystengcomm, 19(36), 5336-5340. doi:10.1039/c7ce00587c
866	493570	CC1=CC2=C(C=C1C)N(CC(O)C(O)C(O)CO)C1=NC(=O)NC(=O)C1=N2	11087	OC(=O)C1=CC=CC=C1[N+](=O)[O-]	Wicker, J. G. P., Crowley, L. M., Robshaw, O., Little, E. J., Stokes, S. P., Cooper, R. I., & Lawrence, S. E. (2017). Will they co-crystallize? Crystengcomm, 19(36), 5336-5340. doi:10.1039/c7ce00587c
867	33032	NC(CCC(O)=O)C(O)=O	12091	NC(=O)C1=CC=C(C=C1)[N+](=O)[O-]	Wicker, J. G. P., Crowley, L. M., Robshaw, O., Little, E. J., Stokes, S. P., Cooper, R. I., & Lawrence, S. E. (2017). Will they co-crystallize? Crystengcomm, 19(36), 5336-5340. doi:10.1039/c7ce00587c
868	33032	NC(CCC(O)=O)C(O)=O	65052	NC(=O)C1=CC=C(O)C=C1	Wicker, J. G. P., Crowley, L. M., Robshaw, O., Little, E. J., Stokes, S. P., Cooper, R. I., & Lawrence, S. E. (2017). Will they co-crystallize? Crystengcomm, 19(36), 5336-5340. doi:10.1039/c7ce00587c
869	33032	NC(CCC(O)=O)C(O)=O	9968	OC(=O)C1=CC(=CC=C1)F	Wicker, J. G. P., Crowley, L. M., Robshaw, O., Little, E. J., Stokes, S. P., Cooper, R. I., & Lawrence, S. E. (2017). Will they co-crystallize? Crystengcomm, 19(36), 5336-5340. doi:10.1039/c7ce00587c
870	33032	NC(CCC(O)=O)C(O)=O	1645	NC(=O)C1=CC(=CC=C1)N	Wicker, J. G. P., Crowley, L. M., Robshaw, O., Little, E. J., Stokes, S. P., Cooper, R. I., & Lawrence, S. E. (2017). Will they co-crystallize? Crystengcomm, 19(36), 5336-5340. doi:10.1039/c7ce00587c
871	33032	NC(CCC(O)=O)C(O)=O	76079	NC(=O)C1=CC=C(N)C=C1	Wicker, J. G. P., Crowley, L. M., Robshaw, O., Little, E. J., Stokes, S. P., Cooper, R. I., & Lawrence, S. E. (2017). Will they co-crystallize? Crystengcomm, 19(36), 5336-5340. doi:10.1039/c7ce00587c
872	33032	NC(CCC(O)=O)C(O)=O	98487	COC1=CC=CC(=C1)C(N)=O	Wicker, J. G. P., Crowley, L. M., Robshaw, O., Little, E. J., Stokes, S. P., Cooper, R. I., & Lawrence, S. E. (2017). Will they co-crystallize? Crystengcomm, 19(36), 5336-5340. doi:10.1039/c7ce00587c
873	33032	NC(CCC(O)=O)C(O)=O	69274	CC1=CC=C(C=C1)C(N)=O	Wicker, J. G. P., Crowley, L. M., Robshaw, O., Little, E. J., Stokes, S. P., Cooper, R. I., & Lawrence, S. E. (2017). Will they co-crystallize? Crystengcomm, 19(36), 5336-5340. doi:10.1039/c7ce00587c
874	33032	NC(CCC(O)=O)C(O)=O	227	NC1=CC=CC=C1C(O)=O	Wicker, J. G. P., Crowley, L. M., Robshaw, O., Little, E. J., Stokes, S. P., Cooper, R. I., & Lawrence, S. E. (2017). Will they co-crystallize? Crystengcomm, 19(36), 5336-5340. doi:10.1039/c7ce00587c
875	33032	NC(CCC(O)=O)C(O)=O	75540	COC1=CC=CC=C1C(N)=O	Wicker, J. G. P., Crowley, L. M., Robshaw, O., Little, E. J., Stokes, S. P., Cooper, R. I., & Lawrence, S. E. (2017). Will they co-crystallize? Crystengcomm, 19(36), 5336-5340. doi:10.1039/c7ce00587c
876	33032	NC(CCC(O)=O)C(O)=O	7478	COC1=CC=C(C=C1)C(O)=O	Wicker, J. G. P., Crowley, L. M., Robshaw, O., Little, E. J., Stokes, S. P., Cooper, R. I., & Lawrence, S. E. (2017). Will they co-crystallize? Crystengcomm, 19(36), 5336-5340. doi:10.1039/c7ce00587c
877	33032	NC(CCC(O)=O)C(O)=O	10704	CC1=CC=CC=C1C(N)=O	Wicker, J. G. P., Crowley, L. M., Robshaw, O., Little, E. J., Stokes, S. P., Cooper, R. I., & Lawrence, S. E. (2017). Will they co-crystallize? Crystengcomm, 19(36), 5336-5340. doi:10.1039/c7ce00587c
878	33032	NC(CCC(O)=O)C(O)=O	338	OC(=O)C1=CC=CC=C1O	Wicker, J. G. P., Crowley, L. M., Robshaw, O., Little, E. J., Stokes, S. P., Cooper, R. I., & Lawrence, S. E. (2017). Will they co-crystallize? Crystengcomm, 19(36), 5336-5340. doi:10.1039/c7ce00587c
879	33032	NC(CCC(O)=O)C(O)=O	978	NC1=CC=C(C=C1)C(O)=O	Wicker, J. G. P., Crowley, L. M., Robshaw, O., Little, E. J., Stokes, S. P., Cooper, R. I., & Lawrence, S. E. (2017). Will they co-crystallize? Crystengcomm, 19(36), 5336-5340. doi:10.1039/c7ce00587c
880	33032	NC(CCC(O)=O)C(O)=O	7419	NC1=CC=CC(=C1)C(O)=O	Wicker, J. G. P., Crowley, L. M., Robshaw, O., Little, E. J., Stokes, S. P., Cooper, R. I., & Lawrence, S. E. (2017). Will they co-crystallize? Crystengcomm, 19(36), 5336-5340. doi:10.1039/c7ce00587c
881	33032	NC(CCC(O)=O)C(O)=O	5147	NC(=O)C1=CC=CC=C1O	Wicker, J. G. P., Crowley, L. M., Robshaw, O., Little, E. J., Stokes, S. P., Cooper, R. I., & Lawrence, S. E. (2017). Will they co-crystallize? Crystengcomm, 19(36), 5336-5340. doi:10.1039/c7ce00587c
882	33032	NC(CCC(O)=O)C(O)=O	71572	NC(=O)C1=CC=C(F)C=C1	Wicker, J. G. P., Crowley, L. M., Robshaw, O., Little, E. J., Stokes, S. P., Cooper, R. I., & Lawrence, S. E. (2017). Will they co-crystallize? Crystengcomm, 19(36), 5336-5340. doi:10.1039/c7ce00587c
883	33032	NC(CCC(O)=O)C(O)=O	69253	CC1=CC(=CC=C1)C(N)=O	Wicker, J. G. P., Crowley, L. M., Robshaw, O., Little, E. J., Stokes, S. P., Cooper, R. I., & Lawrence, S. E. (2017). Will they co-crystallize? Crystengcomm, 19(36), 5336-5340. doi:10.1039/c7ce00587c
884	33032	NC(CCC(O)=O)C(O)=O	12576	NC(=O)C1=CC(=CC=C1)[N+](=O)[O-]	Wicker, J. G. P., Crowley, L. M., Robshaw, O., Little, E. J., Stokes, S. P., Cooper, R. I., & Lawrence, S. E. (2017). Will they co-crystallize? Crystengcomm, 19(36), 5336-5340. doi:10.1039/c7ce00587c
885	33032	NC(CCC(O)=O)C(O)=O	68000	NC(=O)C1=CC(=CC=C1)F	Wicker, J. G. P., Crowley, L. M., Robshaw, O., Little, E. J., Stokes, S. P., Cooper, R. I., & Lawrence, S. E. (2017). Will they co-crystallize? Crystengcomm, 19(36), 5336-5340. doi:10.1039/c7ce00587c
886	33032	NC(CCC(O)=O)C(O)=O	11876	NC(=O)C1=CC=CC=C1[N+](=O)[O-]	Wicker, J. G. P., Crowley, L. M., Robshaw, O., Little, E. J., Stokes, S. P., Cooper, R. I., & Lawrence, S. E. (2017). Will they co-crystallize? Crystengcomm, 19(36), 5336-5340. doi:10.1039/c7ce00587c
887	33032	NC(CCC(O)=O)C(O)=O	6942	NC(=O)C1=CC=CC=C1N	Wicker, J. G. P., Crowley, L. M., Robshaw, O., Little, E. J., Stokes, S. P., Cooper, R. I., & Lawrence, S. E. (2017). Will they co-crystallize? Crystengcomm, 19(36), 5336-5340. doi:10.1039/c7ce00587c
888	33032	NC(CCC(O)=O)C(O)=O	7418	CC1=CC(=CC=C1)C(O)=O	Wicker, J. G. P., Crowley, L. M., Robshaw, O., Little, E. J., Stokes, S. P., Cooper, R. I., & Lawrence, S. E. (2017). Will they co-crystallize? Crystengcomm, 19(36), 5336-5340. doi:10.1039/c7ce00587c
889	33032	NC(CCC(O)=O)C(O)=O	135	OC(=O)C1=CC=C(O)C=C1	Wicker, J. G. P., Crowley, L. M., Robshaw, O., Little, E. J., Stokes, S. P., Cooper, R. I., & Lawrence, S. E. (2017). Will they co-crystallize? Crystengcomm, 19(36), 5336-5340. doi:10.1039/c7ce00587c
890	33032	NC(CCC(O)=O)C(O)=O	11461	COC1=CC=CC(=C1)C(O)=O	Wicker, J. G. P., Crowley, L. M., Robshaw, O., Little, E. J., Stokes, S. P., Cooper, R. I., & Lawrence, S. E. (2017). Will they co-crystallize? Crystengcomm, 19(36), 5336-5340. doi:10.1039/c7ce00587c
891	33032	NC(CCC(O)=O)C(O)=O	7470	CC1=CC=C(C=C1)C(O)=O	Wicker, J. G. P., Crowley, L. M., Robshaw, O., Little, E. J., Stokes, S. P., Cooper, R. I., & Lawrence, S. E. (2017). Will they co-crystallize? Crystengcomm, 19(36), 5336-5340. doi:10.1039/c7ce00587c
892	33032	NC(CCC(O)=O)C(O)=O	11087	OC(=O)C1=CC=CC=C1[N+](=O)[O-]	Wicker, J. G. P., Crowley, L. M., Robshaw, O., Little, E. J., Stokes, S. P., Cooper, R. I., & Lawrence, S. E. (2017). Will they co-crystallize? Crystengcomm, 19(36), 5336-5340. doi:10.1039/c7ce00587c
893	15074	NC(=O)C1=CC=NC=C1	11370	COC1=CC=CC=C1C(O)=O	Wicker, J. G. P., Crowley, L. M., Robshaw, O., Little, E. J., Stokes, S. P., Cooper, R. I., & Lawrence, S. E. (2017). Will they co-crystallize? Crystengcomm, 19(36), 5336-5340. doi:10.1039/c7ce00587c
894	15074	NC(=O)C1=CC=NC=C1	7478	COC1=CC=C(C=C1)C(O)=O	Wicker, J. G. P., Crowley, L. M., Robshaw, O., Little, E. J., Stokes, S. P., Cooper, R. I., & Lawrence, S. E. (2017). Will they co-crystallize? Crystengcomm, 19(36), 5336-5340. doi:10.1039/c7ce00587c
895	1054	CC1=NC=C(CO)C(=C1O)CO	11370	COC1=CC=CC=C1C(O)=O	Wicker, J. G. P., Crowley, L. M., Robshaw, O., Little, E. J., Stokes, S. P., Cooper, R. I., & Lawrence, S. E. (2017). Will they co-crystallize? Crystengcomm, 19(36), 5336-5340. doi:10.1039/c7ce00587c
896	1054	CC1=NC=C(CO)C(=C1O)CO	12091	NC(=O)C1=CC=C(C=C1)[N+](=O)[O-]	Wicker, J. G. P., Crowley, L. M., Robshaw, O., Little, E. J., Stokes, S. P., Cooper, R. I., & Lawrence, S. E. (2017). Will they co-crystallize? Crystengcomm, 19(36), 5336-5340. doi:10.1039/c7ce00587c
897	1054	CC1=NC=C(CO)C(=C1O)CO	65052	NC(=O)C1=CC=C(O)C=C1	Wicker, J. G. P., Crowley, L. M., Robshaw, O., Little, E. J., Stokes, S. P., Cooper, R. I., & Lawrence, S. E. (2017). Will they co-crystallize? Crystengcomm, 19(36), 5336-5340. doi:10.1039/c7ce00587c
898	1054	CC1=NC=C(CO)C(=C1O)CO	1645	NC(=O)C1=CC(=CC=C1)N	Wicker, J. G. P., Crowley, L. M., Robshaw, O., Little, E. J., Stokes, S. P., Cooper, R. I., & Lawrence, S. E. (2017). Will they co-crystallize? Crystengcomm, 19(36), 5336-5340. doi:10.1039/c7ce00587c
899	1054	CC1=NC=C(CO)C(=C1O)CO	76079	NC(=O)C1=CC=C(N)C=C1	Wicker, J. G. P., Crowley, L. M., Robshaw, O., Little, E. J., Stokes, S. P., Cooper, R. I., & Lawrence, S. E. (2017). Will they co-crystallize? Crystengcomm, 19(36), 5336-5340. doi:10.1039/c7ce00587c
900	1054	CC1=NC=C(CO)C(=C1O)CO	98487	COC1=CC=CC(=C1)C(N)=O	Wicker, J. G. P., Crowley, L. M., Robshaw, O., Little, E. J., Stokes, S. P., Cooper, R. I., & Lawrence, S. E. (2017). Will they co-crystallize? Crystengcomm, 19(36), 5336-5340. doi:10.1039/c7ce00587c
901	1054	CC1=NC=C(CO)C(=C1O)CO	69274	CC1=CC=C(C=C1)C(N)=O	Wicker, J. G. P., Crowley, L. M., Robshaw, O., Little, E. J., Stokes, S. P., Cooper, R. I., & Lawrence, S. E. (2017). Will they co-crystallize? Crystengcomm, 19(36), 5336-5340. doi:10.1039/c7ce00587c
902	1054	CC1=NC=C(CO)C(=C1O)CO	227	NC1=CC=CC=C1C(O)=O	Wicker, J. G. P., Crowley, L. M., Robshaw, O., Little, E. J., Stokes, S. P., Cooper, R. I., & Lawrence, S. E. (2017). Will they co-crystallize? Crystengcomm, 19(36), 5336-5340. doi:10.1039/c7ce00587c
903	1054	CC1=NC=C(CO)C(=C1O)CO	75540	COC1=CC=CC=C1C(N)=O	Wicker, J. G. P., Crowley, L. M., Robshaw, O., Little, E. J., Stokes, S. P., Cooper, R. I., & Lawrence, S. E. (2017). Will they co-crystallize? Crystengcomm, 19(36), 5336-5340. doi:10.1039/c7ce00587c
904	1054	CC1=NC=C(CO)C(=C1O)CO	7478	COC1=CC=C(C=C1)C(O)=O	Wicker, J. G. P., Crowley, L. M., Robshaw, O., Little, E. J., Stokes, S. P., Cooper, R. I., & Lawrence, S. E. (2017). Will they co-crystallize? Crystengcomm, 19(36), 5336-5340. doi:10.1039/c7ce00587c
905	1054	CC1=NC=C(CO)C(=C1O)CO	10704	CC1=CC=CC=C1C(N)=O	Wicker, J. G. P., Crowley, L. M., Robshaw, O., Little, E. J., Stokes, S. P., Cooper, R. I., & Lawrence, S. E. (2017). Will they co-crystallize? Crystengcomm, 19(36), 5336-5340. doi:10.1039/c7ce00587c
906	1054	CC1=NC=C(CO)C(=C1O)CO	338	OC(=O)C1=CC=CC=C1O	Wicker, J. G. P., Crowley, L. M., Robshaw, O., Little, E. J., Stokes, S. P., Cooper, R. I., & Lawrence, S. E. (2017). Will they co-crystallize? Crystengcomm, 19(36), 5336-5340. doi:10.1039/c7ce00587c
907	1054	CC1=NC=C(CO)C(=C1O)CO	7419	NC1=CC=CC(=C1)C(O)=O	Wicker, J. G. P., Crowley, L. M., Robshaw, O., Little, E. J., Stokes, S. P., Cooper, R. I., & Lawrence, S. E. (2017). Will they co-crystallize? Crystengcomm, 19(36), 5336-5340. doi:10.1039/c7ce00587c
908	1054	CC1=NC=C(CO)C(=C1O)CO	5147	NC(=O)C1=CC=CC=C1O	Wicker, J. G. P., Crowley, L. M., Robshaw, O., Little, E. J., Stokes, S. P., Cooper, R. I., & Lawrence, S. E. (2017). Will they co-crystallize? Crystengcomm, 19(36), 5336-5340. doi:10.1039/c7ce00587c
909	1054	CC1=NC=C(CO)C(=C1O)CO	71572	NC(=O)C1=CC=C(F)C=C1	Wicker, J. G. P., Crowley, L. M., Robshaw, O., Little, E. J., Stokes, S. P., Cooper, R. I., & Lawrence, S. E. (2017). Will they co-crystallize? Crystengcomm, 19(36), 5336-5340. doi:10.1039/c7ce00587c
910	1054	CC1=NC=C(CO)C(=C1O)CO	69253	CC1=CC(=CC=C1)C(N)=O	Wicker, J. G. P., Crowley, L. M., Robshaw, O., Little, E. J., Stokes, S. P., Cooper, R. I., & Lawrence, S. E. (2017). Will they co-crystallize? Crystengcomm, 19(36), 5336-5340. doi:10.1039/c7ce00587c
911	1054	CC1=NC=C(CO)C(=C1O)CO	12576	NC(=O)C1=CC(=CC=C1)[N+](=O)[O-]	Wicker, J. G. P., Crowley, L. M., Robshaw, O., Little, E. J., Stokes, S. P., Cooper, R. I., & Lawrence, S. E. (2017). Will they co-crystallize? Crystengcomm, 19(36), 5336-5340. doi:10.1039/c7ce00587c
912	1054	CC1=NC=C(CO)C(=C1O)CO	68000	NC(=O)C1=CC(=CC=C1)F	Wicker, J. G. P., Crowley, L. M., Robshaw, O., Little, E. J., Stokes, S. P., Cooper, R. I., & Lawrence, S. E. (2017). Will they co-crystallize? Crystengcomm, 19(36), 5336-5340. doi:10.1039/c7ce00587c
913	1054	CC1=NC=C(CO)C(=C1O)CO	11876	NC(=O)C1=CC=CC=C1[N+](=O)[O-]	Wicker, J. G. P., Crowley, L. M., Robshaw, O., Little, E. J., Stokes, S. P., Cooper, R. I., & Lawrence, S. E. (2017). Will they co-crystallize? Crystengcomm, 19(36), 5336-5340. doi:10.1039/c7ce00587c
914	1054	CC1=NC=C(CO)C(=C1O)CO	6942	NC(=O)C1=CC=CC=C1N	Wicker, J. G. P., Crowley, L. M., Robshaw, O., Little, E. J., Stokes, S. P., Cooper, R. I., & Lawrence, S. E. (2017). Will they co-crystallize? Crystengcomm, 19(36), 5336-5340. doi:10.1039/c7ce00587c
915	1054	CC1=NC=C(CO)C(=C1O)CO	7418	CC1=CC(=CC=C1)C(O)=O	Wicker, J. G. P., Crowley, L. M., Robshaw, O., Little, E. J., Stokes, S. P., Cooper, R. I., & Lawrence, S. E. (2017). Will they co-crystallize? Crystengcomm, 19(36), 5336-5340. doi:10.1039/c7ce00587c
916	1054	CC1=NC=C(CO)C(=C1O)CO	8497	OC(=O)C1=CC(=CC=C1)[N+](=O)[O-]	Wicker, J. G. P., Crowley, L. M., Robshaw, O., Little, E. J., Stokes, S. P., Cooper, R. I., & Lawrence, S. E. (2017). Will they co-crystallize? Crystengcomm, 19(36), 5336-5340. doi:10.1039/c7ce00587c
917	1054	CC1=NC=C(CO)C(=C1O)CO	11461	COC1=CC=CC(=C1)C(O)=O	Wicker, J. G. P., Crowley, L. M., Robshaw, O., Little, E. J., Stokes, S. P., Cooper, R. I., & Lawrence, S. E. (2017). Will they co-crystallize? Crystengcomm, 19(36), 5336-5340. doi:10.1039/c7ce00587c
918	1054	CC1=NC=C(CO)C(=C1O)CO	7420	OC(=O)C1=CC(=CC=C1)O	Wicker, J. G. P., Crowley, L. M., Robshaw, O., Little, E. J., Stokes, S. P., Cooper, R. I., & Lawrence, S. E. (2017). Will they co-crystallize? Crystengcomm, 19(36), 5336-5340. doi:10.1039/c7ce00587c
919	1054	CC1=NC=C(CO)C(=C1O)CO	9973	OC(=O)C1=CC=C(F)C=C1	Wicker, J. G. P., Crowley, L. M., Robshaw, O., Little, E. J., Stokes, S. P., Cooper, R. I., & Lawrence, S. E. (2017). Will they co-crystallize? Crystengcomm, 19(36), 5336-5340. doi:10.1039/c7ce00587c
920	1054	CC1=NC=C(CO)C(=C1O)CO	7470	CC1=CC=C(C=C1)C(O)=O	Wicker, J. G. P., Crowley, L. M., Robshaw, O., Little, E. J., Stokes, S. P., Cooper, R. I., & Lawrence, S. E. (2017). Will they co-crystallize? Crystengcomm, 19(36), 5336-5340. doi:10.1039/c7ce00587c
921	1054	CC1=NC=C(CO)C(=C1O)CO	11087	OC(=O)C1=CC=CC=C1[N+](=O)[O-]	Wicker, J. G. P., Crowley, L. M., Robshaw, O., Little, E. J., Stokes, S. P., Cooper, R. I., & Lawrence, S. E. (2017). Will they co-crystallize? Crystengcomm, 19(36), 5336-5340. doi:10.1039/c7ce00587c
922	971	OC(=O)C(O)=O	11370	COC1=CC=CC=C1C(O)=O	Wicker, J. G. P., Crowley, L. M., Robshaw, O., Little, E. J., Stokes, S. P., Cooper, R. I., & Lawrence, S. E. (2017). Will they co-crystallize? Crystengcomm, 19(36), 5336-5340. doi:10.1039/c7ce00587c
923	971	OC(=O)C(O)=O	9968	OC(=O)C1=CC(=CC=C1)F	Wicker, J. G. P., Crowley, L. M., Robshaw, O., Little, E. J., Stokes, S. P., Cooper, R. I., & Lawrence, S. E. (2017). Will they co-crystallize? Crystengcomm, 19(36), 5336-5340. doi:10.1039/c7ce00587c
924	971	OC(=O)C(O)=O	7478	COC1=CC=C(C=C1)C(O)=O	Wicker, J. G. P., Crowley, L. M., Robshaw, O., Little, E. J., Stokes, S. P., Cooper, R. I., & Lawrence, S. E. (2017). Will they co-crystallize? Crystengcomm, 19(36), 5336-5340. doi:10.1039/c7ce00587c
925	971	OC(=O)C(O)=O	338	OC(=O)C1=CC=CC=C1O	Wicker, J. G. P., Crowley, L. M., Robshaw, O., Little, E. J., Stokes, S. P., Cooper, R. I., & Lawrence, S. E. (2017). Will they co-crystallize? Crystengcomm, 19(36), 5336-5340. doi:10.1039/c7ce00587c
926	971	OC(=O)C(O)=O	12576	NC(=O)C1=CC(=CC=C1)[N+](=O)[O-]	Wicker, J. G. P., Crowley, L. M., Robshaw, O., Little, E. J., Stokes, S. P., Cooper, R. I., & Lawrence, S. E. (2017). Will they co-crystallize? Crystengcomm, 19(36), 5336-5340. doi:10.1039/c7ce00587c
927	971	OC(=O)C(O)=O	6108	OC(=O)C1=CC=C(C=C1)[N+](=O)[O-]	Wicker, J. G. P., Crowley, L. M., Robshaw, O., Little, E. J., Stokes, S. P., Cooper, R. I., & Lawrence, S. E. (2017). Will they co-crystallize? Crystengcomm, 19(36), 5336-5340. doi:10.1039/c7ce00587c
928	971	OC(=O)C(O)=O	7418	CC1=CC(=CC=C1)C(O)=O	Wicker, J. G. P., Crowley, L. M., Robshaw, O., Little, E. J., Stokes, S. P., Cooper, R. I., & Lawrence, S. E. (2017). Will they co-crystallize? Crystengcomm, 19(36), 5336-5340. doi:10.1039/c7ce00587c
929	971	OC(=O)C(O)=O	9935	OC(=O)C1=CC=CC=C1F	Wicker, J. G. P., Crowley, L. M., Robshaw, O., Little, E. J., Stokes, S. P., Cooper, R. I., & Lawrence, S. E. (2017). Will they co-crystallize? Crystengcomm, 19(36), 5336-5340. doi:10.1039/c7ce00587c
930	971	OC(=O)C(O)=O	8497	OC(=O)C1=CC(=CC=C1)[N+](=O)[O-]	Wicker, J. G. P., Crowley, L. M., Robshaw, O., Little, E. J., Stokes, S. P., Cooper, R. I., & Lawrence, S. E. (2017). Will they co-crystallize? Crystengcomm, 19(36), 5336-5340. doi:10.1039/c7ce00587c
931	971	OC(=O)C(O)=O	135	OC(=O)C1=CC=C(O)C=C1	Wicker, J. G. P., Crowley, L. M., Robshaw, O., Little, E. J., Stokes, S. P., Cooper, R. I., & Lawrence, S. E. (2017). Will they co-crystallize? Crystengcomm, 19(36), 5336-5340. doi:10.1039/c7ce00587c
932	971	OC(=O)C(O)=O	11461	COC1=CC=CC(=C1)C(O)=O	Wicker, J. G. P., Crowley, L. M., Robshaw, O., Little, E. J., Stokes, S. P., Cooper, R. I., & Lawrence, S. E. (2017). Will they co-crystallize? Crystengcomm, 19(36), 5336-5340. doi:10.1039/c7ce00587c
933	971	OC(=O)C(O)=O	9973	OC(=O)C1=CC=C(F)C=C1	Wicker, J. G. P., Crowley, L. M., Robshaw, O., Little, E. J., Stokes, S. P., Cooper, R. I., & Lawrence, S. E. (2017). Will they co-crystallize? Crystengcomm, 19(36), 5336-5340. doi:10.1039/c7ce00587c
934	971	OC(=O)C(O)=O	7470	CC1=CC=C(C=C1)C(O)=O	Wicker, J. G. P., Crowley, L. M., Robshaw, O., Little, E. J., Stokes, S. P., Cooper, R. I., & Lawrence, S. E. (2017). Will they co-crystallize? Crystengcomm, 19(36), 5336-5340. doi:10.1039/c7ce00587c
935	971	OC(=O)C(O)=O	11087	OC(=O)C1=CC=CC=C1[N+](=O)[O-]	Wicker, J. G. P., Crowley, L. M., Robshaw, O., Little, E. J., Stokes, S. P., Cooper, R. I., & Lawrence, S. E. (2017). Will they co-crystallize? Crystengcomm, 19(36), 5336-5340. doi:10.1039/c7ce00587c
936	338	OC(=O)C1=CC=CC=C1O	11370	COC1=CC=CC=C1C(O)=O	Wicker, J. G. P., Crowley, L. M., Robshaw, O., Little, E. J., Stokes, S. P., Cooper, R. I., & Lawrence, S. E. (2017). Will they co-crystallize? Crystengcomm, 19(36), 5336-5340. doi:10.1039/c7ce00587c
937	338	OC(=O)C1=CC=CC=C1O	9968	OC(=O)C1=CC(=CC=C1)F	Wicker, J. G. P., Crowley, L. M., Robshaw, O., Little, E. J., Stokes, S. P., Cooper, R. I., & Lawrence, S. E. (2017). Will they co-crystallize? Crystengcomm, 19(36), 5336-5340. doi:10.1039/c7ce00587c
938	338	OC(=O)C1=CC=CC=C1O	76079	NC(=O)C1=CC=C(N)C=C1	Wicker, J. G. P., Crowley, L. M., Robshaw, O., Little, E. J., Stokes, S. P., Cooper, R. I., & Lawrence, S. E. (2017). Will they co-crystallize? Crystengcomm, 19(36), 5336-5340. doi:10.1039/c7ce00587c
939	338	OC(=O)C1=CC=CC=C1O	98487	COC1=CC=CC(=C1)C(N)=O	Wicker, J. G. P., Crowley, L. M., Robshaw, O., Little, E. J., Stokes, S. P., Cooper, R. I., & Lawrence, S. E. (2017). Will they co-crystallize? Crystengcomm, 19(36), 5336-5340. doi:10.1039/c7ce00587c
940	338	OC(=O)C1=CC=CC=C1O	7478	COC1=CC=C(C=C1)C(O)=O	Wicker, J. G. P., Crowley, L. M., Robshaw, O., Little, E. J., Stokes, S. P., Cooper, R. I., & Lawrence, S. E. (2017). Will they co-crystallize? Crystengcomm, 19(36), 5336-5340. doi:10.1039/c7ce00587c
941	338	OC(=O)C1=CC=CC=C1O	10704	CC1=CC=CC=C1C(N)=O	Wicker, J. G. P., Crowley, L. M., Robshaw, O., Little, E. J., Stokes, S. P., Cooper, R. I., & Lawrence, S. E. (2017). Will they co-crystallize? Crystengcomm, 19(36), 5336-5340. doi:10.1039/c7ce00587c
942	338	OC(=O)C1=CC=CC=C1O	978	NC1=CC=C(C=C1)C(O)=O	Wicker, J. G. P., Crowley, L. M., Robshaw, O., Little, E. J., Stokes, S. P., Cooper, R. I., & Lawrence, S. E. (2017). Will they co-crystallize? Crystengcomm, 19(36), 5336-5340. doi:10.1039/c7ce00587c
943	338	OC(=O)C1=CC=CC=C1O	7419	NC1=CC=CC(=C1)C(O)=O	Wicker, J. G. P., Crowley, L. M., Robshaw, O., Little, E. J., Stokes, S. P., Cooper, R. I., & Lawrence, S. E. (2017). Will they co-crystallize? Crystengcomm, 19(36), 5336-5340. doi:10.1039/c7ce00587c
944	338	OC(=O)C1=CC=CC=C1O	6108	OC(=O)C1=CC=C(C=C1)[N+](=O)[O-]	Wicker, J. G. P., Crowley, L. M., Robshaw, O., Little, E. J., Stokes, S. P., Cooper, R. I., & Lawrence, S. E. (2017). Will they co-crystallize? Crystengcomm, 19(36), 5336-5340. doi:10.1039/c7ce00587c
945	338	OC(=O)C1=CC=CC=C1O	68000	NC(=O)C1=CC(=CC=C1)F	Wicker, J. G. P., Crowley, L. M., Robshaw, O., Little, E. J., Stokes, S. P., Cooper, R. I., & Lawrence, S. E. (2017). Will they co-crystallize? Crystengcomm, 19(36), 5336-5340. doi:10.1039/c7ce00587c
946	338	OC(=O)C1=CC=CC=C1O	11876	NC(=O)C1=CC=CC=C1[N+](=O)[O-]	Wicker, J. G. P., Crowley, L. M., Robshaw, O., Little, E. J., Stokes, S. P., Cooper, R. I., & Lawrence, S. E. (2017). Will they co-crystallize? Crystengcomm, 19(36), 5336-5340. doi:10.1039/c7ce00587c
947	338	OC(=O)C1=CC=CC=C1O	7418	CC1=CC(=CC=C1)C(O)=O	Wicker, J. G. P., Crowley, L. M., Robshaw, O., Little, E. J., Stokes, S. P., Cooper, R. I., & Lawrence, S. E. (2017). Will they co-crystallize? Crystengcomm, 19(36), 5336-5340. doi:10.1039/c7ce00587c
948	338	OC(=O)C1=CC=CC=C1O	9935	OC(=O)C1=CC=CC=C1F	Wicker, J. G. P., Crowley, L. M., Robshaw, O., Little, E. J., Stokes, S. P., Cooper, R. I., & Lawrence, S. E. (2017). Will they co-crystallize? Crystengcomm, 19(36), 5336-5340. doi:10.1039/c7ce00587c
949	338	OC(=O)C1=CC=CC=C1O	11461	COC1=CC=CC(=C1)C(O)=O	Wicker, J. G. P., Crowley, L. M., Robshaw, O., Little, E. J., Stokes, S. P., Cooper, R. I., & Lawrence, S. E. (2017). Will they co-crystallize? Crystengcomm, 19(36), 5336-5340. doi:10.1039/c7ce00587c
950	338	OC(=O)C1=CC=CC=C1O	9973	OC(=O)C1=CC=C(F)C=C1	Wicker, J. G. P., Crowley, L. M., Robshaw, O., Little, E. J., Stokes, S. P., Cooper, R. I., & Lawrence, S. E. (2017). Will they co-crystallize? Crystengcomm, 19(36), 5336-5340. doi:10.1039/c7ce00587c
951	338	OC(=O)C1=CC=CC=C1O	7470	CC1=CC=C(C=C1)C(O)=O	Wicker, J. G. P., Crowley, L. M., Robshaw, O., Little, E. J., Stokes, S. P., Cooper, R. I., & Lawrence, S. E. (2017). Will they co-crystallize? Crystengcomm, 19(36), 5336-5340. doi:10.1039/c7ce00587c
952	525	OC(CC(O)=O)C(O)=O	11370	COC1=CC=CC=C1C(O)=O	Wicker, J. G. P., Crowley, L. M., Robshaw, O., Little, E. J., Stokes, S. P., Cooper, R. I., & Lawrence, S. E. (2017). Will they co-crystallize? Crystengcomm, 19(36), 5336-5340. doi:10.1039/c7ce00587c
953	525	OC(CC(O)=O)C(O)=O	9968	OC(=O)C1=CC(=CC=C1)F	Wicker, J. G. P., Crowley, L. M., Robshaw, O., Little, E. J., Stokes, S. P., Cooper, R. I., & Lawrence, S. E. (2017). Will they co-crystallize? Crystengcomm, 19(36), 5336-5340. doi:10.1039/c7ce00587c
954	525	OC(CC(O)=O)C(O)=O	1645	NC(=O)C1=CC(=CC=C1)N	Wicker, J. G. P., Crowley, L. M., Robshaw, O., Little, E. J., Stokes, S. P., Cooper, R. I., & Lawrence, S. E. (2017). Will they co-crystallize? Crystengcomm, 19(36), 5336-5340. doi:10.1039/c7ce00587c
955	525	OC(CC(O)=O)C(O)=O	227	NC1=CC=CC=C1C(O)=O	Wicker, J. G. P., Crowley, L. M., Robshaw, O., Little, E. J., Stokes, S. P., Cooper, R. I., & Lawrence, S. E. (2017). Will they co-crystallize? Crystengcomm, 19(36), 5336-5340. doi:10.1039/c7ce00587c
956	525	OC(CC(O)=O)C(O)=O	75540	COC1=CC=CC=C1C(N)=O	Wicker, J. G. P., Crowley, L. M., Robshaw, O., Little, E. J., Stokes, S. P., Cooper, R. I., & Lawrence, S. E. (2017). Will they co-crystallize? Crystengcomm, 19(36), 5336-5340. doi:10.1039/c7ce00587c
957	525	OC(CC(O)=O)C(O)=O	7478	COC1=CC=C(C=C1)C(O)=O	Wicker, J. G. P., Crowley, L. M., Robshaw, O., Little, E. J., Stokes, S. P., Cooper, R. I., & Lawrence, S. E. (2017). Will they co-crystallize? Crystengcomm, 19(36), 5336-5340. doi:10.1039/c7ce00587c
958	525	OC(CC(O)=O)C(O)=O	10704	CC1=CC=CC=C1C(N)=O	Wicker, J. G. P., Crowley, L. M., Robshaw, O., Little, E. J., Stokes, S. P., Cooper, R. I., & Lawrence, S. E. (2017). Will they co-crystallize? Crystengcomm, 19(36), 5336-5340. doi:10.1039/c7ce00587c
959	525	OC(CC(O)=O)C(O)=O	338	OC(=O)C1=CC=CC=C1O	Wicker, J. G. P., Crowley, L. M., Robshaw, O., Little, E. J., Stokes, S. P., Cooper, R. I., & Lawrence, S. E. (2017). Will they co-crystallize? Crystengcomm, 19(36), 5336-5340. doi:10.1039/c7ce00587c
960	525	OC(CC(O)=O)C(O)=O	7419	NC1=CC=CC(=C1)C(O)=O	Wicker, J. G. P., Crowley, L. M., Robshaw, O., Little, E. J., Stokes, S. P., Cooper, R. I., & Lawrence, S. E. (2017). Will they co-crystallize? Crystengcomm, 19(36), 5336-5340. doi:10.1039/c7ce00587c
961	525	OC(CC(O)=O)C(O)=O	5147	NC(=O)C1=CC=CC=C1O	Wicker, J. G. P., Crowley, L. M., Robshaw, O., Little, E. J., Stokes, S. P., Cooper, R. I., & Lawrence, S. E. (2017). Will they co-crystallize? Crystengcomm, 19(36), 5336-5340. doi:10.1039/c7ce00587c
962	525	OC(CC(O)=O)C(O)=O	6108	OC(=O)C1=CC=C(C=C1)[N+](=O)[O-]	Wicker, J. G. P., Crowley, L. M., Robshaw, O., Little, E. J., Stokes, S. P., Cooper, R. I., & Lawrence, S. E. (2017). Will they co-crystallize? Crystengcomm, 19(36), 5336-5340. doi:10.1039/c7ce00587c
963	525	OC(CC(O)=O)C(O)=O	11876	NC(=O)C1=CC=CC=C1[N+](=O)[O-]	Wicker, J. G. P., Crowley, L. M., Robshaw, O., Little, E. J., Stokes, S. P., Cooper, R. I., & Lawrence, S. E. (2017). Will they co-crystallize? Crystengcomm, 19(36), 5336-5340. doi:10.1039/c7ce00587c
964	525	OC(CC(O)=O)C(O)=O	7418	CC1=CC(=CC=C1)C(O)=O	Wicker, J. G. P., Crowley, L. M., Robshaw, O., Little, E. J., Stokes, S. P., Cooper, R. I., & Lawrence, S. E. (2017). Will they co-crystallize? Crystengcomm, 19(36), 5336-5340. doi:10.1039/c7ce00587c
965	525	OC(CC(O)=O)C(O)=O	9935	OC(=O)C1=CC=CC=C1F	Wicker, J. G. P., Crowley, L. M., Robshaw, O., Little, E. J., Stokes, S. P., Cooper, R. I., & Lawrence, S. E. (2017). Will they co-crystallize? Crystengcomm, 19(36), 5336-5340. doi:10.1039/c7ce00587c
966	525	OC(CC(O)=O)C(O)=O	8497	OC(=O)C1=CC(=CC=C1)[N+](=O)[O-]	Wicker, J. G. P., Crowley, L. M., Robshaw, O., Little, E. J., Stokes, S. P., Cooper, R. I., & Lawrence, S. E. (2017). Will they co-crystallize? Crystengcomm, 19(36), 5336-5340. doi:10.1039/c7ce00587c
967	525	OC(CC(O)=O)C(O)=O	135	OC(=O)C1=CC=C(O)C=C1	Wicker, J. G. P., Crowley, L. M., Robshaw, O., Little, E. J., Stokes, S. P., Cooper, R. I., & Lawrence, S. E. (2017). Will they co-crystallize? Crystengcomm, 19(36), 5336-5340. doi:10.1039/c7ce00587c
968	525	OC(CC(O)=O)C(O)=O	11461	COC1=CC=CC(=C1)C(O)=O	Wicker, J. G. P., Crowley, L. M., Robshaw, O., Little, E. J., Stokes, S. P., Cooper, R. I., & Lawrence, S. E. (2017). Will they co-crystallize? Crystengcomm, 19(36), 5336-5340. doi:10.1039/c7ce00587c
969	525	OC(CC(O)=O)C(O)=O	9973	OC(=O)C1=CC=C(F)C=C1	Wicker, J. G. P., Crowley, L. M., Robshaw, O., Little, E. J., Stokes, S. P., Cooper, R. I., & Lawrence, S. E. (2017). Will they co-crystallize? Crystengcomm, 19(36), 5336-5340. doi:10.1039/c7ce00587c
970	525	OC(CC(O)=O)C(O)=O	7470	CC1=CC=C(C=C1)C(O)=O	Wicker, J. G. P., Crowley, L. M., Robshaw, O., Little, E. J., Stokes, S. P., Cooper, R. I., & Lawrence, S. E. (2017). Will they co-crystallize? Crystengcomm, 19(36), 5336-5340. doi:10.1039/c7ce00587c
971	525	OC(CC(O)=O)C(O)=O	11087	OC(=O)C1=CC=CC=C1[N+](=O)[O-]	Wicker, J. G. P., Crowley, L. M., Robshaw, O., Little, E. J., Stokes, S. P., Cooper, R. I., & Lawrence, S. E. (2017). Will they co-crystallize? Crystengcomm, 19(36), 5336-5340. doi:10.1039/c7ce00587c
972	2331	NC(=O)C1=CC=CC=C1	11370	COC1=CC=CC=C1C(O)=O	Wicker, J. G. P., Crowley, L. M., Robshaw, O., Little, E. J., Stokes, S. P., Cooper, R. I., & Lawrence, S. E. (2017). Will they co-crystallize? Crystengcomm, 19(36), 5336-5340. doi:10.1039/c7ce00587c
973	2331	NC(=O)C1=CC=CC=C1	65052	NC(=O)C1=CC=C(O)C=C1	Wicker, J. G. P., Crowley, L. M., Robshaw, O., Little, E. J., Stokes, S. P., Cooper, R. I., & Lawrence, S. E. (2017). Will they co-crystallize? Crystengcomm, 19(36), 5336-5340. doi:10.1039/c7ce00587c
974	2331	NC(=O)C1=CC=CC=C1	1645	NC(=O)C1=CC(=CC=C1)N	Wicker, J. G. P., Crowley, L. M., Robshaw, O., Little, E. J., Stokes, S. P., Cooper, R. I., & Lawrence, S. E. (2017). Will they co-crystallize? Crystengcomm, 19(36), 5336-5340. doi:10.1039/c7ce00587c
975	2331	NC(=O)C1=CC=CC=C1	76079	NC(=O)C1=CC=C(N)C=C1	Wicker, J. G. P., Crowley, L. M., Robshaw, O., Little, E. J., Stokes, S. P., Cooper, R. I., & Lawrence, S. E. (2017). Will they co-crystallize? Crystengcomm, 19(36), 5336-5340. doi:10.1039/c7ce00587c
976	2331	NC(=O)C1=CC=CC=C1	98487	COC1=CC=CC(=C1)C(N)=O	Wicker, J. G. P., Crowley, L. M., Robshaw, O., Little, E. J., Stokes, S. P., Cooper, R. I., & Lawrence, S. E. (2017). Will they co-crystallize? Crystengcomm, 19(36), 5336-5340. doi:10.1039/c7ce00587c
977	2331	NC(=O)C1=CC=CC=C1	227	NC1=CC=CC=C1C(O)=O	Wicker, J. G. P., Crowley, L. M., Robshaw, O., Little, E. J., Stokes, S. P., Cooper, R. I., & Lawrence, S. E. (2017). Will they co-crystallize? Crystengcomm, 19(36), 5336-5340. doi:10.1039/c7ce00587c
978	2331	NC(=O)C1=CC=CC=C1	75540	COC1=CC=CC=C1C(N)=O	Wicker, J. G. P., Crowley, L. M., Robshaw, O., Little, E. J., Stokes, S. P., Cooper, R. I., & Lawrence, S. E. (2017). Will they co-crystallize? Crystengcomm, 19(36), 5336-5340. doi:10.1039/c7ce00587c
979	2331	NC(=O)C1=CC=CC=C1	7478	COC1=CC=C(C=C1)C(O)=O	Wicker, J. G. P., Crowley, L. M., Robshaw, O., Little, E. J., Stokes, S. P., Cooper, R. I., & Lawrence, S. E. (2017). Will they co-crystallize? Crystengcomm, 19(36), 5336-5340. doi:10.1039/c7ce00587c
980	2331	NC(=O)C1=CC=CC=C1	978	NC1=CC=C(C=C1)C(O)=O	Wicker, J. G. P., Crowley, L. M., Robshaw, O., Little, E. J., Stokes, S. P., Cooper, R. I., & Lawrence, S. E. (2017). Will they co-crystallize? Crystengcomm, 19(36), 5336-5340. doi:10.1039/c7ce00587c
981	2331	NC(=O)C1=CC=CC=C1	7419	NC1=CC=CC(=C1)C(O)=O	Wicker, J. G. P., Crowley, L. M., Robshaw, O., Little, E. J., Stokes, S. P., Cooper, R. I., & Lawrence, S. E. (2017). Will they co-crystallize? Crystengcomm, 19(36), 5336-5340. doi:10.1039/c7ce00587c
982	2331	NC(=O)C1=CC=CC=C1	5147	NC(=O)C1=CC=CC=C1O	Wicker, J. G. P., Crowley, L. M., Robshaw, O., Little, E. J., Stokes, S. P., Cooper, R. I., & Lawrence, S. E. (2017). Will they co-crystallize? Crystengcomm, 19(36), 5336-5340. doi:10.1039/c7ce00587c
983	2331	NC(=O)C1=CC=CC=C1	71572	NC(=O)C1=CC=C(F)C=C1	Wicker, J. G. P., Crowley, L. M., Robshaw, O., Little, E. J., Stokes, S. P., Cooper, R. I., & Lawrence, S. E. (2017). Will they co-crystallize? Crystengcomm, 19(36), 5336-5340. doi:10.1039/c7ce00587c
984	2331	NC(=O)C1=CC=CC=C1	76959	COC1=CC=C(C=C1)C(N)=O	Wicker, J. G. P., Crowley, L. M., Robshaw, O., Little, E. J., Stokes, S. P., Cooper, R. I., & Lawrence, S. E. (2017). Will they co-crystallize? Crystengcomm, 19(36), 5336-5340. doi:10.1039/c7ce00587c
985	2331	NC(=O)C1=CC=CC=C1	69253	CC1=CC(=CC=C1)C(N)=O	Wicker, J. G. P., Crowley, L. M., Robshaw, O., Little, E. J., Stokes, S. P., Cooper, R. I., & Lawrence, S. E. (2017). Will they co-crystallize? Crystengcomm, 19(36), 5336-5340. doi:10.1039/c7ce00587c
986	2331	NC(=O)C1=CC=CC=C1	12576	NC(=O)C1=CC(=CC=C1)[N+](=O)[O-]	Wicker, J. G. P., Crowley, L. M., Robshaw, O., Little, E. J., Stokes, S. P., Cooper, R. I., & Lawrence, S. E. (2017). Will they co-crystallize? Crystengcomm, 19(36), 5336-5340. doi:10.1039/c7ce00587c
987	2331	NC(=O)C1=CC=CC=C1	68000	NC(=O)C1=CC(=CC=C1)F	Wicker, J. G. P., Crowley, L. M., Robshaw, O., Little, E. J., Stokes, S. P., Cooper, R. I., & Lawrence, S. E. (2017). Will they co-crystallize? Crystengcomm, 19(36), 5336-5340. doi:10.1039/c7ce00587c
988	2331	NC(=O)C1=CC=CC=C1	11876	NC(=O)C1=CC=CC=C1[N+](=O)[O-]	Wicker, J. G. P., Crowley, L. M., Robshaw, O., Little, E. J., Stokes, S. P., Cooper, R. I., & Lawrence, S. E. (2017). Will they co-crystallize? Crystengcomm, 19(36), 5336-5340. doi:10.1039/c7ce00587c
989	2331	NC(=O)C1=CC=CC=C1	6942	NC(=O)C1=CC=CC=C1N	Wicker, J. G. P., Crowley, L. M., Robshaw, O., Little, E. J., Stokes, S. P., Cooper, R. I., & Lawrence, S. E. (2017). Will they co-crystallize? Crystengcomm, 19(36), 5336-5340. doi:10.1039/c7ce00587c
990	2331	NC(=O)C1=CC=CC=C1	8373	CC1=CC=CC=C1C(O)=O	Wicker, J. G. P., Crowley, L. M., Robshaw, O., Little, E. J., Stokes, S. P., Cooper, R. I., & Lawrence, S. E. (2017). Will they co-crystallize? Crystengcomm, 19(36), 5336-5340. doi:10.1039/c7ce00587c
991	2331	NC(=O)C1=CC=CC=C1	7418	CC1=CC(=CC=C1)C(O)=O	Wicker, J. G. P., Crowley, L. M., Robshaw, O., Little, E. J., Stokes, S. P., Cooper, R. I., & Lawrence, S. E. (2017). Will they co-crystallize? Crystengcomm, 19(36), 5336-5340. doi:10.1039/c7ce00587c
992	2331	NC(=O)C1=CC=CC=C1	11461	COC1=CC=CC(=C1)C(O)=O	Wicker, J. G. P., Crowley, L. M., Robshaw, O., Little, E. J., Stokes, S. P., Cooper, R. I., & Lawrence, S. E. (2017). Will they co-crystallize? Crystengcomm, 19(36), 5336-5340. doi:10.1039/c7ce00587c
993	2331	NC(=O)C1=CC=CC=C1	7470	CC1=CC=C(C=C1)C(O)=O	Wicker, J. G. P., Crowley, L. M., Robshaw, O., Little, E. J., Stokes, S. P., Cooper, R. I., & Lawrence, S. E. (2017). Will they co-crystallize? Crystengcomm, 19(36), 5336-5340. doi:10.1039/c7ce00587c
994	785	OC1=CC=C(O)C=C1	12091	NC(=O)C1=CC=C(C=C1)[N+](=O)[O-]	Wicker, J. G. P., Crowley, L. M., Robshaw, O., Little, E. J., Stokes, S. P., Cooper, R. I., & Lawrence, S. E. (2017). Will they co-crystallize? Crystengcomm, 19(36), 5336-5340. doi:10.1039/c7ce00587c
995	785	OC1=CC=C(O)C=C1	9968	OC(=O)C1=CC(=CC=C1)F	Wicker, J. G. P., Crowley, L. M., Robshaw, O., Little, E. J., Stokes, S. P., Cooper, R. I., & Lawrence, S. E. (2017). Will they co-crystallize? Crystengcomm, 19(36), 5336-5340. doi:10.1039/c7ce00587c
996	785	OC1=CC=C(O)C=C1	76079	NC(=O)C1=CC=C(N)C=C1	Wicker, J. G. P., Crowley, L. M., Robshaw, O., Little, E. J., Stokes, S. P., Cooper, R. I., & Lawrence, S. E. (2017). Will they co-crystallize? Crystengcomm, 19(36), 5336-5340. doi:10.1039/c7ce00587c
997	785	OC1=CC=C(O)C=C1	98487	COC1=CC=CC(=C1)C(N)=O	Wicker, J. G. P., Crowley, L. M., Robshaw, O., Little, E. J., Stokes, S. P., Cooper, R. I., & Lawrence, S. E. (2017). Will they co-crystallize? Crystengcomm, 19(36), 5336-5340. doi:10.1039/c7ce00587c
998	785	OC1=CC=C(O)C=C1	227	NC1=CC=CC=C1C(O)=O	Wicker, J. G. P., Crowley, L. M., Robshaw, O., Little, E. J., Stokes, S. P., Cooper, R. I., & Lawrence, S. E. (2017). Will they co-crystallize? Crystengcomm, 19(36), 5336-5340. doi:10.1039/c7ce00587c
999	785	OC1=CC=C(O)C=C1	10704	CC1=CC=CC=C1C(N)=O	Wicker, J. G. P., Crowley, L. M., Robshaw, O., Little, E. J., Stokes, S. P., Cooper, R. I., & Lawrence, S. E. (2017). Will they co-crystallize? Crystengcomm, 19(36), 5336-5340. doi:10.1039/c7ce00587c
1000	785	OC1=CC=C(O)C=C1	338	OC(=O)C1=CC=CC=C1O	Wicker, J. G. P., Crowley, L. M., Robshaw, O., Little, E. J., Stokes, S. P., Cooper, R. I., & Lawrence, S. E. (2017). Will they co-crystallize? Crystengcomm, 19(36), 5336-5340. doi:10.1039/c7ce00587c
1001	785	OC1=CC=C(O)C=C1	978	NC1=CC=C(C=C1)C(O)=O	Wicker, J. G. P., Crowley, L. M., Robshaw, O., Little, E. J., Stokes, S. P., Cooper, R. I., & Lawrence, S. E. (2017). Will they co-crystallize? Crystengcomm, 19(36), 5336-5340. doi:10.1039/c7ce00587c
1002	785	OC1=CC=C(O)C=C1	7419	NC1=CC=CC(=C1)C(O)=O	Wicker, J. G. P., Crowley, L. M., Robshaw, O., Little, E. J., Stokes, S. P., Cooper, R. I., & Lawrence, S. E. (2017). Will they co-crystallize? Crystengcomm, 19(36), 5336-5340. doi:10.1039/c7ce00587c
1003	785	OC1=CC=C(O)C=C1	5147	NC(=O)C1=CC=CC=C1O	Wicker, J. G. P., Crowley, L. M., Robshaw, O., Little, E. J., Stokes, S. P., Cooper, R. I., & Lawrence, S. E. (2017). Will they co-crystallize? Crystengcomm, 19(36), 5336-5340. doi:10.1039/c7ce00587c
1004	785	OC1=CC=C(O)C=C1	71572	NC(=O)C1=CC=C(F)C=C1	Wicker, J. G. P., Crowley, L. M., Robshaw, O., Little, E. J., Stokes, S. P., Cooper, R. I., & Lawrence, S. E. (2017). Will they co-crystallize? Crystengcomm, 19(36), 5336-5340. doi:10.1039/c7ce00587c
1005	785	OC1=CC=C(O)C=C1	6108	OC(=O)C1=CC=C(C=C1)[N+](=O)[O-]	Wicker, J. G. P., Crowley, L. M., Robshaw, O., Little, E. J., Stokes, S. P., Cooper, R. I., & Lawrence, S. E. (2017). Will they co-crystallize? Crystengcomm, 19(36), 5336-5340. doi:10.1039/c7ce00587c
1006	785	OC1=CC=C(O)C=C1	11876	NC(=O)C1=CC=CC=C1[N+](=O)[O-]	Wicker, J. G. P., Crowley, L. M., Robshaw, O., Little, E. J., Stokes, S. P., Cooper, R. I., & Lawrence, S. E. (2017). Will they co-crystallize? Crystengcomm, 19(36), 5336-5340. doi:10.1039/c7ce00587c
1007	785	OC1=CC=C(O)C=C1	6942	NC(=O)C1=CC=CC=C1N	Wicker, J. G. P., Crowley, L. M., Robshaw, O., Little, E. J., Stokes, S. P., Cooper, R. I., & Lawrence, S. E. (2017). Will they co-crystallize? Crystengcomm, 19(36), 5336-5340. doi:10.1039/c7ce00587c
1008	785	OC1=CC=C(O)C=C1	7418	CC1=CC(=CC=C1)C(O)=O	Wicker, J. G. P., Crowley, L. M., Robshaw, O., Little, E. J., Stokes, S. P., Cooper, R. I., & Lawrence, S. E. (2017). Will they co-crystallize? Crystengcomm, 19(36), 5336-5340. doi:10.1039/c7ce00587c
1009	785	OC1=CC=C(O)C=C1	9935	OC(=O)C1=CC=CC=C1F	Wicker, J. G. P., Crowley, L. M., Robshaw, O., Little, E. J., Stokes, S. P., Cooper, R. I., & Lawrence, S. E. (2017). Will they co-crystallize? Crystengcomm, 19(36), 5336-5340. doi:10.1039/c7ce00587c
1010	785	OC1=CC=C(O)C=C1	8497	OC(=O)C1=CC(=CC=C1)[N+](=O)[O-]	Wicker, J. G. P., Crowley, L. M., Robshaw, O., Little, E. J., Stokes, S. P., Cooper, R. I., & Lawrence, S. E. (2017). Will they co-crystallize? Crystengcomm, 19(36), 5336-5340. doi:10.1039/c7ce00587c
1011	785	OC1=CC=C(O)C=C1	135	OC(=O)C1=CC=C(O)C=C1	Wicker, J. G. P., Crowley, L. M., Robshaw, O., Little, E. J., Stokes, S. P., Cooper, R. I., & Lawrence, S. E. (2017). Will they co-crystallize? Crystengcomm, 19(36), 5336-5340. doi:10.1039/c7ce00587c
1012	785	OC1=CC=C(O)C=C1	11461	COC1=CC=CC(=C1)C(O)=O	Wicker, J. G. P., Crowley, L. M., Robshaw, O., Little, E. J., Stokes, S. P., Cooper, R. I., & Lawrence, S. E. (2017). Will they co-crystallize? Crystengcomm, 19(36), 5336-5340. doi:10.1039/c7ce00587c
1013	785	OC1=CC=C(O)C=C1	9973	OC(=O)C1=CC=C(F)C=C1	Wicker, J. G. P., Crowley, L. M., Robshaw, O., Little, E. J., Stokes, S. P., Cooper, R. I., & Lawrence, S. E. (2017). Will they co-crystallize? Crystengcomm, 19(36), 5336-5340. doi:10.1039/c7ce00587c
1014	785	OC1=CC=C(O)C=C1	11087	OC(=O)C1=CC=CC=C1[N+](=O)[O-]	Wicker, J. G. P., Crowley, L. M., Robshaw, O., Little, E. J., Stokes, S. P., Cooper, R. I., & Lawrence, S. E. (2017). Will they co-crystallize? Crystengcomm, 19(36), 5336-5340. doi:10.1039/c7ce00587c
1015	12025	O=C1CCCN1	9968	OC(=O)C1=CC(=CC=C1)F	Wicker, J. G. P., Crowley, L. M., Robshaw, O., Little, E. J., Stokes, S. P., Cooper, R. I., & Lawrence, S. E. (2017). Will they co-crystallize? Crystengcomm, 19(36), 5336-5340. doi:10.1039/c7ce00587c
1016	12025	O=C1CCCN1	7478	COC1=CC=C(C=C1)C(O)=O	Wicker, J. G. P., Crowley, L. M., Robshaw, O., Little, E. J., Stokes, S. P., Cooper, R. I., & Lawrence, S. E. (2017). Will they co-crystallize? Crystengcomm, 19(36), 5336-5340. doi:10.1039/c7ce00587c
1017	12025	O=C1CCCN1	7419	NC1=CC=CC(=C1)C(O)=O	Wicker, J. G. P., Crowley, L. M., Robshaw, O., Little, E. J., Stokes, S. P., Cooper, R. I., & Lawrence, S. E. (2017). Will they co-crystallize? Crystengcomm, 19(36), 5336-5340. doi:10.1039/c7ce00587c
1018	12025	O=C1CCCN1	8373	CC1=CC=CC=C1C(O)=O	Wicker, J. G. P., Crowley, L. M., Robshaw, O., Little, E. J., Stokes, S. P., Cooper, R. I., & Lawrence, S. E. (2017). Will they co-crystallize? Crystengcomm, 19(36), 5336-5340. doi:10.1039/c7ce00587c
1019	12025	O=C1CCCN1	7418	CC1=CC(=CC=C1)C(O)=O	Wicker, J. G. P., Crowley, L. M., Robshaw, O., Little, E. J., Stokes, S. P., Cooper, R. I., & Lawrence, S. E. (2017). Will they co-crystallize? Crystengcomm, 19(36), 5336-5340. doi:10.1039/c7ce00587c
1020	12025	O=C1CCCN1	9935	OC(=O)C1=CC=CC=C1F	Wicker, J. G. P., Crowley, L. M., Robshaw, O., Little, E. J., Stokes, S. P., Cooper, R. I., & Lawrence, S. E. (2017). Will they co-crystallize? Crystengcomm, 19(36), 5336-5340. doi:10.1039/c7ce00587c
1021	379	CCCCCCCC(O)=O	11370	COC1=CC=CC=C1C(O)=O	Wicker, J. G. P., Crowley, L. M., Robshaw, O., Little, E. J., Stokes, S. P., Cooper, R. I., & Lawrence, S. E. (2017). Will they co-crystallize? Crystengcomm, 19(36), 5336-5340. doi:10.1039/c7ce00587c
1022	379	CCCCCCCC(O)=O	12091	NC(=O)C1=CC=C(C=C1)[N+](=O)[O-]	Wicker, J. G. P., Crowley, L. M., Robshaw, O., Little, E. J., Stokes, S. P., Cooper, R. I., & Lawrence, S. E. (2017). Will they co-crystallize? Crystengcomm, 19(36), 5336-5340. doi:10.1039/c7ce00587c
1023	379	CCCCCCCC(O)=O	65052	NC(=O)C1=CC=C(O)C=C1	Wicker, J. G. P., Crowley, L. M., Robshaw, O., Little, E. J., Stokes, S. P., Cooper, R. I., & Lawrence, S. E. (2017). Will they co-crystallize? Crystengcomm, 19(36), 5336-5340. doi:10.1039/c7ce00587c
1024	379	CCCCCCCC(O)=O	9968	OC(=O)C1=CC(=CC=C1)F	Wicker, J. G. P., Crowley, L. M., Robshaw, O., Little, E. J., Stokes, S. P., Cooper, R. I., & Lawrence, S. E. (2017). Will they co-crystallize? Crystengcomm, 19(36), 5336-5340. doi:10.1039/c7ce00587c
1025	379	CCCCCCCC(O)=O	1645	NC(=O)C1=CC(=CC=C1)N	Wicker, J. G. P., Crowley, L. M., Robshaw, O., Little, E. J., Stokes, S. P., Cooper, R. I., & Lawrence, S. E. (2017). Will they co-crystallize? Crystengcomm, 19(36), 5336-5340. doi:10.1039/c7ce00587c
1026	379	CCCCCCCC(O)=O	76079	NC(=O)C1=CC=C(N)C=C1	Wicker, J. G. P., Crowley, L. M., Robshaw, O., Little, E. J., Stokes, S. P., Cooper, R. I., & Lawrence, S. E. (2017). Will they co-crystallize? Crystengcomm, 19(36), 5336-5340. doi:10.1039/c7ce00587c
1027	379	CCCCCCCC(O)=O	98487	COC1=CC=CC(=C1)C(N)=O	Wicker, J. G. P., Crowley, L. M., Robshaw, O., Little, E. J., Stokes, S. P., Cooper, R. I., & Lawrence, S. E. (2017). Will they co-crystallize? Crystengcomm, 19(36), 5336-5340. doi:10.1039/c7ce00587c
1028	379	CCCCCCCC(O)=O	227	NC1=CC=CC=C1C(O)=O	Wicker, J. G. P., Crowley, L. M., Robshaw, O., Little, E. J., Stokes, S. P., Cooper, R. I., & Lawrence, S. E. (2017). Will they co-crystallize? Crystengcomm, 19(36), 5336-5340. doi:10.1039/c7ce00587c
1029	379	CCCCCCCC(O)=O	75540	COC1=CC=CC=C1C(N)=O	Wicker, J. G. P., Crowley, L. M., Robshaw, O., Little, E. J., Stokes, S. P., Cooper, R. I., & Lawrence, S. E. (2017). Will they co-crystallize? Crystengcomm, 19(36), 5336-5340. doi:10.1039/c7ce00587c
1030	379	CCCCCCCC(O)=O	7478	COC1=CC=C(C=C1)C(O)=O	Wicker, J. G. P., Crowley, L. M., Robshaw, O., Little, E. J., Stokes, S. P., Cooper, R. I., & Lawrence, S. E. (2017). Will they co-crystallize? Crystengcomm, 19(36), 5336-5340. doi:10.1039/c7ce00587c
1031	379	CCCCCCCC(O)=O	10704	CC1=CC=CC=C1C(N)=O	Wicker, J. G. P., Crowley, L. M., Robshaw, O., Little, E. J., Stokes, S. P., Cooper, R. I., & Lawrence, S. E. (2017). Will they co-crystallize? Crystengcomm, 19(36), 5336-5340. doi:10.1039/c7ce00587c
1032	379	CCCCCCCC(O)=O	338	OC(=O)C1=CC=CC=C1O	Wicker, J. G. P., Crowley, L. M., Robshaw, O., Little, E. J., Stokes, S. P., Cooper, R. I., & Lawrence, S. E. (2017). Will they co-crystallize? Crystengcomm, 19(36), 5336-5340. doi:10.1039/c7ce00587c
1033	379	CCCCCCCC(O)=O	978	NC1=CC=C(C=C1)C(O)=O	Wicker, J. G. P., Crowley, L. M., Robshaw, O., Little, E. J., Stokes, S. P., Cooper, R. I., & Lawrence, S. E. (2017). Will they co-crystallize? Crystengcomm, 19(36), 5336-5340. doi:10.1039/c7ce00587c
1034	379	CCCCCCCC(O)=O	7419	NC1=CC=CC(=C1)C(O)=O	Wicker, J. G. P., Crowley, L. M., Robshaw, O., Little, E. J., Stokes, S. P., Cooper, R. I., & Lawrence, S. E. (2017). Will they co-crystallize? Crystengcomm, 19(36), 5336-5340. doi:10.1039/c7ce00587c
1035	379	CCCCCCCC(O)=O	5147	NC(=O)C1=CC=CC=C1O	Wicker, J. G. P., Crowley, L. M., Robshaw, O., Little, E. J., Stokes, S. P., Cooper, R. I., & Lawrence, S. E. (2017). Will they co-crystallize? Crystengcomm, 19(36), 5336-5340. doi:10.1039/c7ce00587c
1036	379	CCCCCCCC(O)=O	71572	NC(=O)C1=CC=C(F)C=C1	Wicker, J. G. P., Crowley, L. M., Robshaw, O., Little, E. J., Stokes, S. P., Cooper, R. I., & Lawrence, S. E. (2017). Will they co-crystallize? Crystengcomm, 19(36), 5336-5340. doi:10.1039/c7ce00587c
1037	379	CCCCCCCC(O)=O	69253	CC1=CC(=CC=C1)C(N)=O	Wicker, J. G. P., Crowley, L. M., Robshaw, O., Little, E. J., Stokes, S. P., Cooper, R. I., & Lawrence, S. E. (2017). Will they co-crystallize? Crystengcomm, 19(36), 5336-5340. doi:10.1039/c7ce00587c
1038	379	CCCCCCCC(O)=O	12576	NC(=O)C1=CC(=CC=C1)[N+](=O)[O-]	Wicker, J. G. P., Crowley, L. M., Robshaw, O., Little, E. J., Stokes, S. P., Cooper, R. I., & Lawrence, S. E. (2017). Will they co-crystallize? Crystengcomm, 19(36), 5336-5340. doi:10.1039/c7ce00587c
1039	379	CCCCCCCC(O)=O	6108	OC(=O)C1=CC=C(C=C1)[N+](=O)[O-]	Wicker, J. G. P., Crowley, L. M., Robshaw, O., Little, E. J., Stokes, S. P., Cooper, R. I., & Lawrence, S. E. (2017). Will they co-crystallize? Crystengcomm, 19(36), 5336-5340. doi:10.1039/c7ce00587c
1040	379	CCCCCCCC(O)=O	68000	NC(=O)C1=CC(=CC=C1)F	Wicker, J. G. P., Crowley, L. M., Robshaw, O., Little, E. J., Stokes, S. P., Cooper, R. I., & Lawrence, S. E. (2017). Will they co-crystallize? Crystengcomm, 19(36), 5336-5340. doi:10.1039/c7ce00587c
1041	379	CCCCCCCC(O)=O	11876	NC(=O)C1=CC=CC=C1[N+](=O)[O-]	Wicker, J. G. P., Crowley, L. M., Robshaw, O., Little, E. J., Stokes, S. P., Cooper, R. I., & Lawrence, S. E. (2017). Will they co-crystallize? Crystengcomm, 19(36), 5336-5340. doi:10.1039/c7ce00587c
1042	379	CCCCCCCC(O)=O	6942	NC(=O)C1=CC=CC=C1N	Wicker, J. G. P., Crowley, L. M., Robshaw, O., Little, E. J., Stokes, S. P., Cooper, R. I., & Lawrence, S. E. (2017). Will they co-crystallize? Crystengcomm, 19(36), 5336-5340. doi:10.1039/c7ce00587c
1043	379	CCCCCCCC(O)=O	8373	CC1=CC=CC=C1C(O)=O	Wicker, J. G. P., Crowley, L. M., Robshaw, O., Little, E. J., Stokes, S. P., Cooper, R. I., & Lawrence, S. E. (2017). Will they co-crystallize? Crystengcomm, 19(36), 5336-5340. doi:10.1039/c7ce00587c
1044	379	CCCCCCCC(O)=O	7418	CC1=CC(=CC=C1)C(O)=O	Wicker, J. G. P., Crowley, L. M., Robshaw, O., Little, E. J., Stokes, S. P., Cooper, R. I., & Lawrence, S. E. (2017). Will they co-crystallize? Crystengcomm, 19(36), 5336-5340. doi:10.1039/c7ce00587c
1045	379	CCCCCCCC(O)=O	9935	OC(=O)C1=CC=CC=C1F	Wicker, J. G. P., Crowley, L. M., Robshaw, O., Little, E. J., Stokes, S. P., Cooper, R. I., & Lawrence, S. E. (2017). Will they co-crystallize? Crystengcomm, 19(36), 5336-5340. doi:10.1039/c7ce00587c
1046	379	CCCCCCCC(O)=O	8497	OC(=O)C1=CC(=CC=C1)[N+](=O)[O-]	Wicker, J. G. P., Crowley, L. M., Robshaw, O., Little, E. J., Stokes, S. P., Cooper, R. I., & Lawrence, S. E. (2017). Will they co-crystallize? Crystengcomm, 19(36), 5336-5340. doi:10.1039/c7ce00587c
1047	379	CCCCCCCC(O)=O	135	OC(=O)C1=CC=C(O)C=C1	Wicker, J. G. P., Crowley, L. M., Robshaw, O., Little, E. J., Stokes, S. P., Cooper, R. I., & Lawrence, S. E. (2017). Will they co-crystallize? Crystengcomm, 19(36), 5336-5340. doi:10.1039/c7ce00587c
1048	379	CCCCCCCC(O)=O	11461	COC1=CC=CC(=C1)C(O)=O	Wicker, J. G. P., Crowley, L. M., Robshaw, O., Little, E. J., Stokes, S. P., Cooper, R. I., & Lawrence, S. E. (2017). Will they co-crystallize? Crystengcomm, 19(36), 5336-5340. doi:10.1039/c7ce00587c
1049	379	CCCCCCCC(O)=O	7420	OC(=O)C1=CC(=CC=C1)O	Wicker, J. G. P., Crowley, L. M., Robshaw, O., Little, E. J., Stokes, S. P., Cooper, R. I., & Lawrence, S. E. (2017). Will they co-crystallize? Crystengcomm, 19(36), 5336-5340. doi:10.1039/c7ce00587c
1050	379	CCCCCCCC(O)=O	9973	OC(=O)C1=CC=C(F)C=C1	Wicker, J. G. P., Crowley, L. M., Robshaw, O., Little, E. J., Stokes, S. P., Cooper, R. I., & Lawrence, S. E. (2017). Will they co-crystallize? Crystengcomm, 19(36), 5336-5340. doi:10.1039/c7ce00587c
1051	379	CCCCCCCC(O)=O	7470	CC1=CC=C(C=C1)C(O)=O	Wicker, J. G. P., Crowley, L. M., Robshaw, O., Little, E. J., Stokes, S. P., Cooper, R. I., & Lawrence, S. E. (2017). Will they co-crystallize? Crystengcomm, 19(36), 5336-5340. doi:10.1039/c7ce00587c
1052	379	CCCCCCCC(O)=O	11087	OC(=O)C1=CC=CC=C1[N+](=O)[O-]	Wicker, J. G. P., Crowley, L. M., Robshaw, O., Little, E. J., Stokes, S. P., Cooper, R. I., & Lawrence, S. E. (2017). Will they co-crystallize? Crystengcomm, 19(36), 5336-5340. doi:10.1039/c7ce00587c
